# Supplementary material for: Crystal structure of (E)-diethyl 2-[(1-phenyl­sulfonyl-1H-indol-3-yl)methyl­idene]succinate
Source: Acta Crystallogr E Crystallogr Commun. 2015 Dec 9;71(Pt 12):o1029–30. doi: 10.1107/S2056989015023075 (PMC4719962; doi:10.1107/S2056989015023075)
Supplement: Supplementary file 1 [file e-71-o1029-sup1.cif]

##############################################################################
#                                                                            #
# This CIF contains the data in a paper accepted for publication in          #
# Acta Crystallographica Section E. It conforms to the requirements of       #
# Notes for Authors for Acta Crystallographica Section E, and has been       #
# peer reviewed under the auspices of the IUCr Commission on Journals.       #
#                                                                            #
# Full details of the Crystallographic Information File format               #
# are given in the paper "The Crystallographic Information File (CIF):       #
# a New Standard Archive File for Crystallography" by S. R. Hall, F. H.      #
# Allen and I. D. Brown [Acta Cryst. (1991), A47, 655-685].                  #
#                                                                            #
# The current version of the core CIF dictionary is obtainable from          #
# ftp://ftp.iucr.org/pub/cif_core.dic.                                       #
#                                                                            #
# Software is freely available for graphical display of the structure(s)     #
# in this CIF. For information consult the CIF software page                 #
# http://www.iucr.org/resources/cif/software.                                #
#                                                                            #
# This file may be used for bona fide research purposes within the           #
# scientific community so long as proper attribution is given to the journal # 
# article from which it was obtained.                                        #
#                                                                            #
##############################################################################
data_global
_audit_creation_method     SHELXL97
_journal_date_recd_electronic     2015-11-22
_journal_date_accepted     2015-12-01
_journal_name_full     'Acta Crystallographica, Section E'
_journal_year     2015
_journal_volume     71
_journal_issue      1
_journal_page_first     o1029
_journal_page_last     o1030
_journal_paper_category     HO
_journal_paper_doi     10.1107/S2056989015023075
_journal_coeditor_code     RK2433
_publ_contact_author_name     'G. Chakkaravarthi'
_publ_contact_author_address
;
Department of Physics
CPCL Polytechnic College
Chennai 600 068
India
;
_publ_contact_author_email
                             'chakkaravarthi_2005@yahoo.com, ryamuna1@gmail.com'
_publ_contact_author_fax     ?
_publ_contact_author_phone     '8608587478'
_publ_section_title
;
Crystal structure of (<i>E</i>)-diethyl
2-[(1-phenylsulfonyl-1<i>H</i>-indol-3-yl)methylidene]succinate
;
loop_
    _publ_author_name
    _publ_author_address
    'M. Umadevi'
;
Research and Development Centre,
Bharathiar University
Coimbatore 641 046
India
Department of Chemistry,
Pallavan College of Engineering,
Kanchipuram 631 502,
India
;
    'Potharaju Raju'
;
Department of Organic Chemistry,
University of Madras,
Guindy Campus, Chennai 600 025,
India
;
    'R. Yamuna'
;
Department of Sciences, Chemistry and Materials Research Lab,
Amrita Vishwa Vidyapeetham University,
Ettimadai, Coimbatore 641 112,
India
;
    'Arasambattu K. Mohanakrishnan'
;
Department of Organic Chemistry,
University of Madras,
Guindy Campus, Chennai 600 025,
India
;
    'G. Chakkaravarthi'
;
Department of Physics,
CPCL Polytechnic College,
Chennai 600 068,
India
;
_publ_section_synopsis     .
data_I
_database_code_depnum_ccdc_archive 'CCDC 1439879'
_audit_creation_method     SHELXL-97
_chemical_name_systematic
;
(<i>E</i>)-Diethyl
2-[(1-phenylsulfonyl-1<i>H</i>-indol-3-yl)methylidene]succinate
;
_chemical_name_common     ?
_chemical_formula_moiety     'C23 H23 N O6 S'
_chemical_formula_sum     'C23 H23 N O6 S'
_chemical_formula_iupac     'C23 H23 N O6 S'
_chemical_formula_weight     441.48
_chemical_melting_point     ?
_symmetry_cell_setting     monoclinic
_symmetry_space_group_name_H-M     'P 21/n'
_symmetry_space_group_name_Hall     '-P 2yn'
loop_
    _symmetry_equiv_pos_as_xyz
    'x, y, z'
    '-x+1/2, y+1/2, -z+1/2'
    '-x, -y, -z'
    'x-1/2, -y-1/2, z-1/2'
_cell_length_a     8.3458(8)
_cell_length_b     24.657(2)
_cell_length_c     10.9448(9)
_cell_angle_alpha     90.00
_cell_angle_beta     91.121(3)
_cell_angle_gamma     90.00
_cell_volume     2251.8(3)
_cell_formula_units_Z     4
_cell_measurement_reflns_used     6504
_cell_measurement_theta_min     2.5
_cell_measurement_theta_max     23.4
_cell_measurement_temperature     295(2)
_exptl_crystal_description     'block'
_exptl_crystal_colour     'colourless'
_exptl_crystal_size_max     0.30
_exptl_crystal_size_mid     0.24
_exptl_crystal_size_min     0.20
_exptl_crystal_density_diffrn     1.302
_exptl_crystal_density_meas     ?
_exptl_crystal_density_method     'not measured'
_exptl_crystal_F_000     928
_exptl_absorpt_coefficient_mu     0.182
_exptl_absorpt_correction_type     multi-scan
_exptl_absorpt_process_details
;
(<i>SADABS</i>; Sheldrick, 1996)
;
_exptl_absorpt_correction_T_min     0.9474
_exptl_absorpt_correction_T_max     0.9645
_exptl_special_details     ?
_diffrn_ambient_temperature     295(2)
_diffrn_radiation_type     MoK\a
_diffrn_radiation_wavelength     0.71073
_diffrn_radiation_source     'fine--focus sealed tube'
_diffrn_radiation_monochromator     'graphite'
_diffrn_measurement_device_type     'Bruker Kappa APEXII CCD'
_diffrn_measurement_method     '\w and \f scan'
_diffrn_detector_area_resol_mean     ?
_diffrn_reflns_number     31225
_diffrn_reflns_av_R_equivalents     0.0448
_diffrn_reflns_av_sigmaI/netI     0.0378
_diffrn_reflns_theta_min     2.49
_diffrn_reflns_theta_max     26.50
_diffrn_reflns_theta_full     26.50
_diffrn_measured_fraction_theta_max     0.991
_diffrn_measured_fraction_theta_full     0.991
_diffrn_reflns_limit_h_min     -10
_diffrn_reflns_limit_h_max     10
_diffrn_reflns_limit_k_min     -30
_diffrn_reflns_limit_k_max     30
_diffrn_reflns_limit_l_min     -13
_diffrn_reflns_limit_l_max     13
_diffrn_standards_number     0
_diffrn_standards_interval_count     ?
_diffrn_standards_interval_time     0
_diffrn_standards_decay_%     ?
_refine_special_details
;
 Refinement of <i>F</i>^2^ against ALL reflections. The weighted
 <i>R</i>--factor w<i>R</i> and goodness of fit <i>S</i> are based on
 <i>F</i>^2^, conventional <i>R</i>--factors <i>R</i> are based on <i>F</i>,
 with <i>F</i> set to zero for negative <i>F</i>^2^. The threshold expression
 of <i>F</i>^2^ > 2\s(<i>F</i>^2^) is used only for calculating
 <i>R</i>--factors(gt) etc. and is not relevant to the choice of reflections
 for refinement. <i>R</i>--factors based on <i>F</i>^2^ are statistically about
 twice as large as those based on <i>F</i>, and <i>R</i>--factors based on ALL
 data will be even larger.
;
_reflns_number_total     4631
_reflns_number_gt     2889
_reflns_threshold_expression     >2\s(I)
_refine_ls_structure_factor_coef     Fsqd
_refine_ls_matrix_type     full
_refine_ls_R_factor_all     0.0921
_refine_ls_R_factor_gt     0.0490
_refine_ls_wR_factor_gt     0.1175
_refine_ls_wR_factor_ref     0.1390
_refine_ls_goodness_of_fit_ref     1.025
_refine_ls_restrained_S_all     1.035
_refine_ls_number_reflns     4631
_refine_ls_number_parameters     322
_refine_ls_number_restraints     5
_refine_ls_hydrogen_treatment     constr
_refine_ls_weighting_scheme     calc
_refine_ls_weighting_details
         'calc w=1/[\s^2^(Fo^2^)+(0.0555P)^2^+0.8923P] where P=(Fo^2^+2Fc^2^)/3'
_atom_sites_solution_hydrogens     geom
_atom_sites_solution_primary     direct
_atom_sites_solution_secondary     difmap
_refine_ls_shift/su_max     0.000
_refine_ls_shift/su_mean     0.000
_refine_diff_density_max     0.314
_refine_diff_density_min     -0.348
_refine_ls_extinction_method     'none'
_refine_ls_extinction_coef     ?
loop_
    _atom_type_symbol
    _atom_type_description
    _atom_type_scat_dispersion_real
    _atom_type_scat_dispersion_imag
    _atom_type_scat_source
    'C' 'C' 0.0033 0.0016
                         'International Tables Vol C Tables 4.2.6.8 and 6.1.1.4'
    'H' 'H' 0.0000 0.0000
                         'International Tables Vol C Tables 4.2.6.8 and 6.1.1.4'
    'N' 'N' 0.0061 0.0033
                         'International Tables Vol C Tables 4.2.6.8 and 6.1.1.4'
    'O' 'O' 0.0106 0.0060
                         'International Tables Vol C Tables 4.2.6.8 and 6.1.1.4'
    'S' 'S' 0.1246 0.1234
                         'International Tables Vol C Tables 4.2.6.8 and 6.1.1.4'
_computing_data_collection
;
<i>APEX2</i> (Bruker,    2004)
;
_computing_cell_refinement
;
<i>SAINT</i> (Bruker,    2004)
;
_computing_data_reduction
;
<i>SAINT</i> (Bruker,    2004)
;
_computing_structure_solution
;
<i>SHELXS97</i> (Sheldrick, 2008)
;
_computing_structure_refinement
;
<i>SHELXL97</i> (Sheldrick, 2008)
;
_computing_molecular_graphics
;
<i>PLATON</i> (Spek, 2009)
;
_computing_publication_material
;
<i>SHELXL97</i> (Sheldrick, 2008)
;
loop_
    _atom_site_type_symbol
    _atom_site_label
    _atom_site_fract_x
    _atom_site_fract_y
    _atom_site_fract_z
    _atom_site_U_iso_or_equiv
    _atom_site_adp_type
    _atom_site_calc_flag
    _atom_site_refinement_flags
    _atom_site_occupancy
    _atom_site_symmetry_multiplicity
    _atom_site_disorder_assembly
    _atom_site_disorder_group
    C C1 0.6466(3) 0.30006(9) 0.3924(2) 0.0459(6) Uani d . 1 1 . .
    C C2 0.6500(3) 0.26226(10) 0.2988(2) 0.0567(7) Uani d . 1 1 . .
    H H2 0.7465 0.2522 0.2641 0.068 Uiso calc R 1 1 . .
    C C3 0.5073(4) 0.23988(12) 0.2582(3) 0.0763(9) Uani d . 1 1 . .
    H H3 0.5069 0.2145 0.1953 0.092 Uiso calc R 1 1 . .
    C C4 0.3674(5) 0.25465(15) 0.3095(4) 0.0955(12) Uani d . 1 1 . .
    H H4 0.2717 0.2396 0.2808 0.115 Uiso calc R 1 1 . .
    C C5 0.3651(4) 0.29161(15) 0.4035(4) 0.0997(13) Uani d . 1 1 . .
    H H5 0.2686 0.3007 0.4393 0.120 Uiso calc R 1 1 . .
    C C6 0.5061(4) 0.31516(11) 0.4447(3) 0.0715(8) Uani d . 1 1 . .
    H H6 0.5056 0.3408 0.5069 0.086 Uiso calc R 1 1 . .
    C C7 0.7896(3) 0.43043(9) 0.3542(2) 0.0478(6) Uani d . 1 1 . .
    H H7 0.7400 0.4439 0.4232 0.057 Uiso calc R 1 1 . .
    C C8 0.8039(3) 0.45752(9) 0.2475(2) 0.0454(6) Uani d . 1 1 . .
    C C9 0.8822(3) 0.42149(9) 0.1642(2) 0.0485(6) Uani d . 1 1 . .
    C C10 0.9268(4) 0.42694(12) 0.0431(3) 0.0663(8) Uani d . 1 1 . .
    H H10 0.9071 0.4590 0.0006 0.080 Uiso calc R 1 1 . .
    C C11 1.0001(4) 0.38407(14) -0.0123(3) 0.0844(10) Uani d . 1 1 . .
    H H11 1.0287 0.3869 -0.0937 0.101 Uiso calc R 1 1 . .
    C C12 1.0325(4) 0.33661(13) 0.0507(3) 0.0806(10) Uani d . 1 1 . .
    H H12 1.0828 0.3082 0.0107 0.097 Uiso calc R 1 1 . .
    C C13 0.9924(3) 0.33027(11) 0.1709(3) 0.0662(8) Uani d . 1 1 . .
    H H13 1.0155 0.2985 0.2134 0.079 Uiso calc R 1 1 . .
    C C14 0.9159(3) 0.37344(9) 0.2258(2) 0.0485(6) Uani d . 1 1 . .
    C C15 0.7460(3) 0.51183(9) 0.2172(2) 0.0505(6) Uani d . 1 1 . .
    H H15 0.7002 0.5161 0.1396 0.061 Uiso calc R 1 1 . .
    C C16 0.7508(3) 0.55562(9) 0.2867(2) 0.0477(6) Uani d . 1 1 A .
    C C17 0.8300(3) 0.55776(10) 0.4103(2) 0.0528(7) Uani d . 1 1 A .
    H H17A 0.9083 0.5288 0.4167 0.063 Uiso calc R 1 1 . .
    H H17B 0.8869 0.5919 0.4188 0.063 Uiso calc R 1 1 . .
    C C18 0.7145(4) 0.55251(11) 0.5119(3) 0.0588(7) Uani d . 1 1 . .
    O O4 0.7948(8) 0.5510(3) 0.6172(6) 0.104(2) Uani d P 0.671(6) 1 A 1
    C C19 0.6975(11) 0.5455(4) 0.7255(6) 0.152(3) Uani d PD 0.671(6) 1 A 1
    H H19A 0.5860 0.5536 0.7065 0.182 Uiso calc PR 0.671(6) 1 A 1
    H H19B 0.7350 0.5698 0.7897 0.182 Uiso calc PR 0.671(6) 1 A 1
    C C20 0.7170(10) 0.4872(4) 0.7640(6) 0.152(3) Uani d PD 0.671(6) 1 A 1
    H H20A 0.6600 0.4642 0.7073 0.228 Uiso calc PR 0.671(6) 1 A 1
    H H20B 0.6750 0.4824 0.8443 0.228 Uiso calc PR 0.671(6) 1 A 1
    H H20C 0.8287 0.4778 0.7649 0.228 Uiso calc PR 0.671(6) 1 A 1
    O O4A 0.7807(15) 0.5214(4) 0.6047(10) 0.066(2) Uani d P 0.329(6) 1 A 2
    C C19A 0.677(3) 0.5038(8) 0.7017(13) 0.152(3) Uani d PD 0.329(6) 1 A 2
    H H19C 0.7058 0.4669 0.7233 0.182 Uiso calc PR 0.329(6) 1 A 2
    H H19D 0.5678 0.5030 0.6694 0.182 Uiso calc PR 0.329(6) 1 A 2
    C C20A 0.678(2) 0.5367(8) 0.8154(11) 0.152(3) Uani d PD 0.329(6) 1 A 2
    H H20D 0.7847 0.5369 0.8506 0.228 Uiso calc PR 0.329(6) 1 A 2
    H H20E 0.6055 0.5212 0.8725 0.228 Uiso calc PR 0.329(6) 1 A 2
    H H20F 0.6463 0.5731 0.7965 0.228 Uiso calc PR 0.329(6) 1 A 2
    C C21 0.6780(4) 0.60772(11) 0.2456(3) 0.0597(7) Uani d . 1 1 . .
    O O6 0.605(2) 0.6030(5) 0.1389(16) 0.076(3) Uani d P 0.75(3) 1 B 1
    C C22 0.501(2) 0.6514(6) 0.1022(11) 0.111(4) Uani d PD 0.75(3) 1 B 1
    H H22A 0.3980 0.6502 0.1414 0.133 Uiso calc PR 0.75(3) 1 B 1
    H H22B 0.5540 0.6854 0.1226 0.133 Uiso calc PR 0.75(3) 1 B 1
    C C23 0.4834(17) 0.6446(6) -0.0316(10) 0.129(5) Uani d PD 0.75(3) 1 B 1
    H H23A 0.5874 0.6412 -0.0668 0.193 Uiso calc PR 0.75(3) 1 B 1
    H H23B 0.4293 0.6755 -0.0659 0.193 Uiso calc PR 0.75(3) 1 B 1
    H H23C 0.4220 0.6125 -0.0490 0.193 Uiso calc PR 0.75(3) 1 B 1
    O O6A 0.569(7) 0.6022(18) 0.153(5) 0.096(12) Uani d P 0.25(3) 1 B 2
    C C22A 0.567(3) 0.6554(16) 0.084(4) 0.077(7) Uani d PD 0.25(3) 1 B 2
    H H22C 0.6598 0.6596 0.0334 0.093 Uiso calc PR 0.25(3) 1 B 2
    H H22D 0.5576 0.6863 0.1384 0.093 Uiso calc PR 0.25(3) 1 B 2
    C C23A 0.415(4) 0.6461(18) 0.009(5) 0.138(15) Uani d PD 0.25(3) 1 B 2
    H H23D 0.4365 0.6217 -0.0570 0.207 Uiso calc PR 0.25(3) 1 B 2
    H H23E 0.3773 0.6801 -0.0238 0.207 Uiso calc PR 0.25(3) 1 B 2
    H H23F 0.3339 0.6308 0.0597 0.207 Uiso calc PR 0.25(3) 1 B 2
    N N1 0.8600(2) 0.37943(7) 0.34558(19) 0.0484(5) Uani d . 1 1 . .
    O O1 0.9526(2) 0.29189(7) 0.42972(19) 0.0672(6) Uani d . 1 1 . .
    O O2 0.8019(2) 0.35559(7) 0.55794(16) 0.0678(5) Uani d U 1 1 . .
    O O3 0.5734(3) 0.55723(9) 0.5029(2) 0.0778(6) Uani d . 1 1 A .
    O O5 0.6935(3) 0.64938(7) 0.2993(2) 0.0852(7) Uani d . 1 1 B .
    S S1 0.82591(8) 0.32957(2) 0.44398(6) 0.0503(2) Uani d U 1 1 . .
loop_
    _atom_site_aniso_label
    _atom_site_aniso_U_11
    _atom_site_aniso_U_22
    _atom_site_aniso_U_33
    _atom_site_aniso_U_12
    _atom_site_aniso_U_13
    _atom_site_aniso_U_23
    C1 0.0451(14) 0.0345(12) 0.0580(15) 0.0042(11) -0.0034(12) 0.0042(11)
    C2 0.0622(18) 0.0516(15) 0.0561(16) -0.0040(13) -0.0039(13) 0.0003(12)
    C3 0.083(2) 0.0685(19) 0.077(2) -0.0151(18) -0.0250(18) -0.0036(16)
    C4 0.062(2) 0.073(2) 0.151(4) -0.0129(18) -0.035(2) 0.005(2)
    C5 0.049(2) 0.079(2) 0.171(4) 0.0067(18) 0.009(2) -0.003(3)
    C6 0.0562(19) 0.0530(16) 0.105(2) 0.0061(14) 0.0061(17) -0.0103(16)
    C7 0.0529(15) 0.0371(12) 0.0533(15) 0.0003(11) 0.0010(12) -0.0034(11)
    C8 0.0440(14) 0.0376(12) 0.0546(15) -0.0014(11) 0.0003(11) -0.0006(11)
    C9 0.0478(15) 0.0429(13) 0.0549(15) -0.0076(11) 0.0051(12) -0.0045(11)
    C10 0.078(2) 0.0557(16) 0.0657(19) -0.0134(15) 0.0154(16) -0.0019(14)
    C11 0.100(3) 0.079(2) 0.076(2) -0.016(2) 0.0355(19) -0.0140(18)
    C12 0.086(2) 0.064(2) 0.093(3) -0.0013(17) 0.036(2) -0.0192(18)
    C13 0.0634(19) 0.0469(15) 0.089(2) 0.0050(14) 0.0201(16) -0.0047(14)
    C14 0.0420(14) 0.0398(13) 0.0640(17) -0.0027(11) 0.0070(12) -0.0047(11)
    C15 0.0556(16) 0.0413(13) 0.0543(15) -0.0008(11) -0.0018(12) 0.0085(11)
    C16 0.0479(14) 0.0352(12) 0.0601(16) -0.0023(11) 0.0053(12) 0.0058(11)
    C17 0.0507(15) 0.0410(13) 0.0667(17) -0.0065(11) -0.0003(13) -0.0009(11)
    C18 0.0604(19) 0.0555(16) 0.0604(18) -0.0053(14) 0.0010(15) -0.0051(13)
    O4 0.077(3) 0.180(7) 0.056(3) -0.019(4) -0.006(2) -0.001(4)
    C19 0.125(4) 0.269(9) 0.063(3) -0.051(6) 0.014(3) 0.008(4)
    C20 0.125(4) 0.269(9) 0.063(3) -0.051(6) 0.014(3) 0.008(4)
    O4A 0.068(5) 0.082(6) 0.048(4) -0.018(5) -0.002(3) -0.003(4)
    C19A 0.125(4) 0.269(9) 0.063(3) -0.051(6) 0.014(3) 0.008(4)
    C20A 0.125(4) 0.269(9) 0.063(3) -0.051(6) 0.014(3) 0.008(4)
    C21 0.0659(19) 0.0443(15) 0.0691(19) 0.0003(13) 0.0066(16) 0.0096(14)
    O6 0.086(5) 0.047(4) 0.094(5) 0.010(4) -0.018(3) 0.017(4)
    C22 0.118(10) 0.065(4) 0.148(9) 0.027(8) -0.043(8) 0.031(5)
    C23 0.097(7) 0.127(7) 0.160(9) -0.017(7) -0.056(7) 0.073(7)
    O6A 0.11(3) 0.078(18) 0.095(17) 0.055(14) -0.047(17) -0.023(13)
    C22A 0.054(11) 0.060(12) 0.119(15) 0.028(11) 0.013(12) 0.021(9)
    C23A 0.071(17) 0.107(18) 0.23(4) 0.021(18) -0.03(2) 0.02(2)
    N1 0.0516(12) 0.0369(10) 0.0567(13) 0.0023(9) 0.0038(10) 0.0013(9)
    O1 0.0516(11) 0.0501(10) 0.0993(15) 0.0089(9) -0.0161(10) 0.0131(10)
    O2 0.0949(15) 0.0554(11) 0.0524(9) -0.0092(10) -0.0127(10) -0.0002(8)
    O3 0.0607(14) 0.0908(15) 0.0824(15) 0.0018(12) 0.0100(11) -0.0054(11)
    O5 0.125(2) 0.0359(10) 0.0949(16) 0.0041(11) 0.0001(14) -0.0016(10)
    S1 0.0524(4) 0.0392(3) 0.0587(4) -0.0003(3) -0.0119(3) 0.0059(3)
_geom_special_details
;
 All s.u.'s (except the s.u. in the dihedral angle between two l.s. planes)
 are estimated using the full covariance matrix. The cell s.u.'s are taken
 into account individually in the estimation of s.u.'s in distances, angles
 and torsion angles; correlations between s.u.'s in cell parameters are only
 used when they are defined by crystal symmetry. An approximate (isotropic)
 treatment of cell s.u.'s is used for estimating s.u.'s involving l.s. planes.
;
loop_
    _geom_bond_atom_site_label_1
    _geom_bond_atom_site_label_2
    _geom_bond_site_symmetry_2
    _geom_bond_distance
    _geom_bond_publ_flag
    C1 C6 . 1.366(4) ?
    C1 C2 . 1.386(3) ?
    C1 S1 . 1.748(2) ?
    C2 C3 . 1.379(4) ?
    C2 H2 . 0.9300 ?
    C3 C4 . 1.355(5) ?
    C3 H3 . 0.9300 ?
    C4 C5 . 1.375(5) ?
    C4 H4 . 0.9300 ?
    C5 C6 . 1.380(4) ?
    C5 H5 . 0.9300 ?
    C6 H6 . 0.9300 ?
    C7 C8 . 1.352(3) ?
    C7 N1 . 1.392(3) ?
    C7 H7 . 0.9300 ?
    C8 C9 . 1.439(3) ?
    C8 C15 . 1.460(3) ?
    C9 C14 . 1.389(3) ?
    C9 C10 . 1.391(4) ?
    C10 C11 . 1.369(4) ?
    C10 H10 . 0.9300 ?
    C11 C12 . 1.382(5) ?
    C11 H11 . 0.9300 ?
    C12 C13 . 1.372(4) ?
    C12 H12 . 0.9300 ?
    C13 C14 . 1.385(3) ?
    C13 H13 . 0.9300 ?
    C14 N1 . 1.408(3) ?
    C15 C16 . 1.321(3) ?
    C15 H15 . 0.9300 ?
    C16 C21 . 1.487(3) ?
    C16 C17 . 1.494(3) ?
    C17 C18 . 1.492(4) ?
    C17 H17A . 0.9700 ?
    C17 H17B . 0.9700 ?
    C18 O3 . 1.185(3) ?
    C18 O4 . 1.323(7) ?
    C18 O4A . 1.380(12) ?
    O4 C19 . 1.456(10) ?
    C19 C20 . 1.507(8) ?
    C19 H19A . 0.9700 ?
    C19 H19B . 0.9700 ?
    C20 H20A . 0.9600 ?
    C20 H20B . 0.9600 ?
    C20 H20C . 0.9600 ?
    O4A C19A . 1.45(2) ?
    C19A C20A . 1.485(10) ?
    C19A H19C . 0.9700 ?
    C19A H19D . 0.9700 ?
    C20A H20D . 0.9600 ?
    C20A H20E . 0.9600 ?
    C20A H20F . 0.9600 ?
    C21 O5 . 1.189(3) ?
    C21 O6 . 1.313(17) ?
    C21 O6A . 1.36(5) ?
    O6 C22 . 1.52(2) ?
    C22 C23 . 1.479(8) ?
    C22 H22A . 0.9700 ?
    C22 H22B . 0.9700 ?
    C23 H23A . 0.9600 ?
    C23 H23B . 0.9600 ?
    C23 H23C . 0.9600 ?
    O6A C22A . 1.51(6) ?
    C22A C23A . 1.516(10) ?
    C22A H22C . 0.9700 ?
    C22A H22D . 0.9700 ?
    C23A H23D . 0.9600 ?
    C23A H23E . 0.9600 ?
    C23A H23F . 0.9600 ?
    N1 S1 . 1.663(2) ?
    O1 S1 . 1.4185(18) ?
    O2 S1 . 1.4202(19) ?
loop_
    _geom_angle_atom_site_label_1
    _geom_angle_atom_site_label_2
    _geom_angle_atom_site_label_3
    _geom_angle_site_symmetry_1
    _geom_angle_site_symmetry_3
    _geom_angle
    _geom_angle_publ_flag
    C6 C1 C2 . . 121.6(3) ?
    C6 C1 S1 . . 119.2(2) ?
    C2 C1 S1 . . 119.2(2) ?
    C3 C2 C1 . . 118.5(3) ?
    C3 C2 H2 . . 120.8 ?
    C1 C2 H2 . . 120.8 ?
    C4 C3 C2 . . 120.3(3) ?
    C4 C3 H3 . . 119.8 ?
    C2 C3 H3 . . 119.8 ?
    C3 C4 C5 . . 120.9(3) ?
    C3 C4 H4 . . 119.5 ?
    C5 C4 H4 . . 119.5 ?
    C4 C5 C6 . . 119.9(3) ?
    C4 C5 H5 . . 120.1 ?
    C6 C5 H5 . . 120.1 ?
    C1 C6 C5 . . 118.8(3) ?
    C1 C6 H6 . . 120.6 ?
    C5 C6 H6 . . 120.6 ?
    C8 C7 N1 . . 110.1(2) ?
    C8 C7 H7 . . 125.0 ?
    N1 C7 H7 . . 125.0 ?
    C7 C8 C9 . . 106.9(2) ?
    C7 C8 C15 . . 128.0(2) ?
    C9 C8 C15 . . 125.1(2) ?
    C14 C9 C10 . . 119.3(2) ?
    C14 C9 C8 . . 108.0(2) ?
    C10 C9 C8 . . 132.7(2) ?
    C11 C10 C9 . . 118.5(3) ?
    C11 C10 H10 . . 120.7 ?
    C9 C10 H10 . . 120.7 ?
    C10 C11 C12 . . 121.2(3) ?
    C10 C11 H11 . . 119.4 ?
    C12 C11 H11 . . 119.4 ?
    C13 C12 C11 . . 121.7(3) ?
    C13 C12 H12 . . 119.2 ?
    C11 C12 H12 . . 119.2 ?
    C12 C13 C14 . . 116.9(3) ?
    C12 C13 H13 . . 121.6 ?
    C14 C13 H13 . . 121.6 ?
    C13 C14 C9 . . 122.4(3) ?
    C13 C14 N1 . . 130.5(2) ?
    C9 C14 N1 . . 107.1(2) ?
    C16 C15 C8 . . 127.8(2) ?
    C16 C15 H15 . . 116.1 ?
    C8 C15 H15 . . 116.1 ?
    C15 C16 C21 . . 121.6(2) ?
    C15 C16 C17 . . 123.9(2) ?
    C21 C16 C17 . . 114.5(2) ?
    C18 C17 C16 . . 113.0(2) ?
    C18 C17 H17A . . 109.0 ?
    C16 C17 H17A . . 109.0 ?
    C18 C17 H17B . . 109.0 ?
    C16 C17 H17B . . 109.0 ?
    H17A C17 H17B . . 107.8 ?
    O3 C18 O4 . . 124.1(4) ?
    O3 C18 O4A . . 119.9(6) ?
    O3 C18 C17 . . 125.8(3) ?
    O4 C18 C17 . . 109.2(4) ?
    O4A C18 C17 . . 110.0(6) ?
    C18 O4 C19 . . 115.5(6) ?
    O4 C19 C20 . . 104.9(7) ?
    O4 C19 H19A . . 110.8 ?
    C20 C19 H19A . . 110.8 ?
    O4 C19 H19B . . 110.8 ?
    C20 C19 H19B . . 110.8 ?
    H19A C19 H19B . . 108.8 ?
    C18 O4A C19A . . 117.9(13) ?
    O4A C19A C20A . . 117.0(14) ?
    O4A C19A H19C . . 108.1 ?
    C20A C19A H19C . . 108.1 ?
    O4A C19A H19D . . 108.1 ?
    C20A C19A H19D . . 108.1 ?
    H19C C19A H19D . . 107.3 ?
    C19A C20A H20D . . 109.5 ?
    C19A C20A H20E . . 109.5 ?
    H20D C20A H20E . . 109.5 ?
    C19A C20A H20F . . 109.5 ?
    H20D C20A H20F . . 109.5 ?
    H20E C20A H20F . . 109.5 ?
    O5 C21 O6 . . 124.1(7) ?
    O5 C21 O6A . . 121(2) ?
    O5 C21 C16 . . 123.9(3) ?
    O6 C21 C16 . . 111.9(7) ?
    O6A C21 C16 . . 114(2) ?
    C21 O6 C22 . . 114.6(13) ?
    C23 C22 O6 . . 102.5(13) ?
    C23 C22 H22A . . 111.2 ?
    O6 C22 H22A . . 111.3 ?
    C23 C22 H22B . . 111.2 ?
    O6 C22 H22B . . 111.3 ?
    H22A C22 H22B . . 109.2 ?
    C21 O6A C22A . . 107(3) ?
    O6A C22A C23A . . 98(4) ?
    O6A C22A H22C . . 112.3 ?
    C23A C22A H22C . . 112.1 ?
    O6A C22A H22D . . 111.9 ?
    C23A C22A H22D . . 112.2 ?
    H22C C22A H22D . . 109.8 ?
    C22A C23A H23D . . 109.5 ?
    C22A C23A H23E . . 109.5 ?
    H23D C23A H23E . . 109.5 ?
    C22A C23A H23F . . 109.5 ?
    H23D C23A H23F . . 109.5 ?
    H23E C23A H23F . . 109.5 ?
    C7 N1 C14 . . 107.80(19) ?
    C7 N1 S1 . . 123.13(18) ?
    C14 N1 S1 . . 126.13(16) ?
    O1 S1 O2 . . 120.72(12) ?
    O1 S1 N1 . . 106.02(11) ?
    O2 S1 N1 . . 105.29(10) ?
    O1 S1 C1 . . 109.09(11) ?
    O2 S1 C1 . . 109.70(13) ?
    N1 S1 C1 . . 104.75(11) ?
loop_
    _geom_torsion_atom_site_label_1
    _geom_torsion_atom_site_label_2
    _geom_torsion_atom_site_label_3
    _geom_torsion_atom_site_label_4
    _geom_torsion_site_symmetry_1
    _geom_torsion_site_symmetry_2
    _geom_torsion_site_symmetry_3
    _geom_torsion_site_symmetry_4
    _geom_torsion
    _geom_torsion_publ_flag
    C6 C1 C2 C3 . . . . 0.2(4) ?
    S1 C1 C2 C3 . . . . -179.2(2) ?
    C1 C2 C3 C4 . . . . -0.2(4) ?
    C2 C3 C4 C5 . . . . -0.7(5) ?
    C3 C4 C5 C6 . . . . 1.6(6) ?
    C2 C1 C6 C5 . . . . 0.6(4) ?
    S1 C1 C6 C5 . . . . -179.9(3) ?
    C4 C5 C6 C1 . . . . -1.5(5) ?
    N1 C7 C8 C9 . . . . 2.2(3) ?
    N1 C7 C8 C15 . . . . 179.5(2) ?
    C7 C8 C9 C14 . . . . -1.2(3) ?
    C15 C8 C9 C14 . . . . -178.7(2) ?
    C7 C8 C9 C10 . . . . 179.4(3) ?
    C15 C8 C9 C10 . . . . 1.9(4) ?
    C14 C9 C10 C11 . . . . 1.2(4) ?
    C8 C9 C10 C11 . . . . -179.5(3) ?
    C9 C10 C11 C12 . . . . -1.2(5) ?
    C10 C11 C12 C13 . . . . 0.2(5) ?
    C11 C12 C13 C14 . . . . 0.8(5) ?
    C12 C13 C14 C9 . . . . -0.8(4) ?
    C12 C13 C14 N1 . . . . 179.9(3) ?
    C10 C9 C14 C13 . . . . -0.1(4) ?
    C8 C9 C14 C13 . . . . -179.6(2) ?
    C10 C9 C14 N1 . . . . 179.3(2) ?
    C8 C9 C14 N1 . . . . -0.2(3) ?
    C7 C8 C15 C16 . . . . 41.3(4) ?
    C9 C8 C15 C16 . . . . -141.8(3) ?
    C8 C15 C16 C21 . . . . -176.4(2) ?
    C8 C15 C16 C17 . . . . 4.6(4) ?
    C15 C16 C17 C18 . . . . -99.6(3) ?
    C21 C16 C17 C18 . . . . 81.3(3) ?
    C16 C17 C18 O3 . . . . -15.0(4) ?
    C16 C17 C18 O4 . . . . 175.7(4) ?
    C16 C17 C18 O4A . . . . 141.5(4) ?
    O3 C18 O4 C19 . . . . 10.8(9) ?
    O4A C18 O4 C19 . . . . -82.3(14) ?
    C17 C18 O4 C19 . . . . -179.6(6) ?
    C18 O4 C19 C20 . . . . 104.0(8) ?
    O3 C18 O4A C19A . . . . -11.3(11) ?
    O4 C18 O4A C19A . . . . 96.2(17) ?
    C17 C18 O4A C19A . . . . -169.3(9) ?
    C18 O4A C19A C20A . . . . -97.2(18) ?
    C15 C16 C21 O5 . . . . -172.0(3) ?
    C17 C16 C21 O5 . . . . 7.1(4) ?
    C15 C16 C21 O6 . . . . 3.4(9) ?
    C17 C16 C21 O6 . . . . -177.5(8) ?
    C15 C16 C21 O6A . . . . 19(3) ?
    C17 C16 C21 O6A . . . . -162(3) ?
    O5 C21 O6 C22 . . . . -15.6(18) ?
    O6A C21 O6 C22 . . . . 68(10) ?
    C16 C21 O6 C22 . . . . 169.0(11) ?
    C21 O6 C22 C23 . . . . 160.5(12) ?
    O5 C21 O6A C22A . . . . 37(5) ?
    O6 C21 O6A C22A . . . . -68(9) ?
    C16 C21 O6A C22A . . . . -154(3) ?
    C21 O6A C22A C23A . . . . -167(3) ?
    C8 C7 N1 C14 . . . . -2.3(3) ?
    C8 C7 N1 S1 . . . . -163.95(17) ?
    C13 C14 N1 C7 . . . . -179.1(3) ?
    C9 C14 N1 C7 . . . . 1.5(3) ?
    C13 C14 N1 S1 . . . . -18.2(4) ?
    C9 C14 N1 S1 . . . . 162.42(17) ?
    C7 N1 S1 O1 . . . . -161.85(19) ?
    C14 N1 S1 O1 . . . . 39.9(2) ?
    C7 N1 S1 O2 . . . . -32.8(2) ?
    C14 N1 S1 O2 . . . . 169.0(2) ?
    C7 N1 S1 C1 . . . . 82.8(2) ?
    C14 N1 S1 C1 . . . . -75.4(2) ?
    C6 C1 S1 O1 . . . . 149.7(2) ?
    C2 C1 S1 O1 . . . . -30.8(2) ?
    C6 C1 S1 O2 . . . . 15.5(2) ?
    C2 C1 S1 O2 . . . . -165.07(19) ?
    C6 C1 S1 N1 . . . . -97.1(2) ?
    C2 C1 S1 N1 . . . . 82.3(2) ?
loop_
    _geom_hbond_atom_site_label_D
    _geom_hbond_atom_site_label_H
    _geom_hbond_atom_site_label_A
    _geom_hbond_site_symmetry_A
    _geom_hbond_distance_DH
    _geom_hbond_distance_HA
    _geom_hbond_distance_DA
    _geom_hbond_angle_DHA
    _geom_hbond_publ_flag
    C13 H13 O1 . 0.93 2.44 3.012(4) 120 y
    C12 H12 Cg2 4_554 0.93 2.80 3.561(4) 140 y
_iucr_refine_instructions_details
;
TITL PR185 in P2(1)/n
CELL  0.71073   8.3458  24.6574  10.9448   90.000   91.121   90.000
ZERR     4.00   0.0008   0.0021   0.0009    0.000    0.003    0.000
LATT   1
SYMM  1/2 - X, 1/2 + Y, 1/2 - Z
SFAC  C    H    N    O    S
UNIT  92   92   4    24   4
MERG   2
OMIT     1   2   2
OMIT     0   2   0
OMIT     0   1   1
DFIX  1.54  0.01 C19 C20  C19A C20A  C22 C23   C22A C23A
EADP  C20 C20A  C19 C19A
DELU  0.001 S1 O2
HTAB  C13 O1
FMAP   2
PLAN   10
SIZE     0.20   0.24   0.30
TEMP    22.00
ACTA
BOND   $H
CONF
L.S.  6
WGHT    0.055500    0.892300
FVAR       0.16429   0.67089   0.74653
C1    1    0.646557    0.300064    0.392384    11.00000    0.04512    0.03448 =
         0.05803    0.00425   -0.00344    0.00420
C2    1    0.650039    0.262259    0.298758    11.00000    0.06221    0.05160 =
         0.05613    0.00029   -0.00392   -0.00398
AFIX  43
H2    2    0.746470    0.252220    0.264088    11.00000   -1.20000
AFIX   0
C3    1    0.507257    0.239879    0.258208    11.00000    0.08271    0.06852 =
         0.07677   -0.00356   -0.02498   -0.01505
AFIX  43
H3    2    0.506916    0.214519    0.195306    11.00000   -1.20000
AFIX   0
C4    1    0.367424    0.254650    0.309545    11.00000    0.06157    0.07289 =
         0.15074    0.00521   -0.03452   -0.01287
AFIX  43
H4    2    0.271740    0.239577    0.280811    11.00000   -1.20000
AFIX   0
C5    1    0.365063    0.291612    0.403529    11.00000    0.04891    0.07932 =
         0.17115   -0.00258    0.00889    0.00669
AFIX  43
H5    2    0.268581    0.300737    0.439331    11.00000   -1.20000
AFIX   0
C6    1    0.506129    0.315155    0.444660    11.00000    0.05616    0.05300 =
         0.10545   -0.01027    0.00608    0.00607
AFIX  43
H6    2    0.505576    0.340841    0.506872    11.00000   -1.20000
AFIX   0
C7    1    0.789619    0.430430    0.354186    11.00000    0.05292    0.03712 =
         0.05332   -0.00340    0.00104    0.00028
AFIX  43
H7    2    0.740039    0.443913    0.423223    11.00000   -1.20000
AFIX   0
C8    1    0.803883    0.457516    0.247521    11.00000    0.04402    0.03758 =
         0.05460   -0.00059    0.00028   -0.00135
C9    1    0.882245    0.421494    0.164225    11.00000    0.04784    0.04295 =
         0.05486   -0.00450    0.00509   -0.00756
C10   1    0.926772    0.426941    0.043060    11.00000    0.07818    0.05572 =
         0.06567   -0.00194    0.01537   -0.01338
AFIX  43
H10   2    0.907147    0.458998    0.000572    11.00000   -1.20000
AFIX   0
C11   1    1.000124    0.384067   -0.012262    11.00000    0.09970    0.07899 =
         0.07597   -0.01398    0.03551   -0.01637
AFIX  43
H11   2    1.028693    0.386919   -0.093718    11.00000   -1.20000
AFIX   0
C12   1    1.032510    0.336606    0.050745    11.00000    0.08605    0.06357 =
         0.09339   -0.01922    0.03582   -0.00129
AFIX  43
H12   2    1.082805    0.308240    0.010678    11.00000   -1.20000
AFIX   0
C13   1    0.992370    0.330269    0.170860    11.00000    0.06345    0.04685 =
         0.08896   -0.00473    0.02014    0.00499
AFIX  43
H13   2    1.015450    0.298473    0.213389    11.00000   -1.20000
AFIX   0
C14   1    0.915882    0.373439    0.225777    11.00000    0.04199    0.03979 =
         0.06398   -0.00466    0.00699   -0.00267
C15   1    0.745960    0.511835    0.217191    11.00000    0.05562    0.04132 =
         0.05431    0.00854   -0.00178   -0.00076
AFIX  43
H15   2    0.700197    0.516127    0.139635    11.00000   -1.20000
AFIX   0
C16   1    0.750776    0.555616    0.286730    11.00000    0.04790    0.03525 =
         0.06008    0.00575    0.00528   -0.00228
C17   1    0.830023    0.557765    0.410265    11.00000    0.05074    0.04100 =
         0.06675   -0.00087   -0.00025   -0.00652
AFIX  23
H17A  2    0.908251    0.528762    0.416748    11.00000   -1.20000
H17B  2    0.886894    0.591903    0.418842    11.00000   -1.20000
AFIX   0
C18   1    0.714464    0.552511    0.511911    11.00000    0.06041    0.05551 =
         0.06040   -0.00506    0.00103   -0.00534
PART    1
O4    4    0.794801    0.550972    0.617235    21.00000    0.07735    0.17963 =
         0.05597   -0.00062   -0.00568   -0.01854
C19   1    0.697458    0.545517    0.725495    21.00000    0.12479    0.26936 =
         0.06254    0.00773    0.01424   -0.05096
AFIX  23
H19A  2    0.585990    0.553611    0.706504    21.00000   -1.20000
H19B  2    0.735005    0.569788    0.789658    21.00000   -1.20000
AFIX   0
C20   1    0.717047    0.487196    0.763993    21.00000    0.12479    0.26936 =
         0.06254    0.00773    0.01424   -0.05096
AFIX 137
H20A  2    0.659959    0.464200    0.707325    21.00000   -1.50000
H20B  2    0.674975    0.482427    0.844293    21.00000   -1.50000
H20C  2    0.828688    0.477795    0.764893    21.00000   -1.50000
AFIX   0
PART    2
O4A   4    0.780734    0.521437    0.604746   -21.00000    0.06832    0.08214 =
         0.04802   -0.00296   -0.00219   -0.01840
C19A  1    0.676795    0.503791    0.701665   -21.00000    0.12479    0.26936 =
         0.06254    0.00773    0.01424   -0.05096
AFIX  23
H19C  2    0.705765    0.466869    0.723258   -21.00000   -1.20000
H19D  2    0.567755    0.502979    0.669370   -21.00000   -1.20000
AFIX   0
C20A  1    0.678465    0.536673    0.815380   -21.00000    0.12479    0.26936 =
         0.06254    0.00773    0.01424   -0.05096
AFIX 137
H20D  2    0.784707    0.536904    0.850618   -21.00000   -1.50000
H20E  2    0.605508    0.521220    0.872497   -21.00000   -1.50000
H20F  2    0.646258    0.573150    0.796527   -21.00000   -1.50000
AFIX   0
PART    0
C21   1    0.678013    0.607719    0.245619    11.00000    0.06589    0.04427 =
         0.06910    0.00963    0.00659    0.00029
PART    1
O6    4    0.604770    0.602971    0.138889    31.00000    0.08615    0.04702 =
         0.09419    0.01709   -0.01817    0.00959
C22   1    0.501138    0.651409    0.102171    31.00000    0.11753    0.06476 =
         0.14829    0.03076   -0.04286    0.02722
AFIX  23
H22A  2    0.398003    0.650178    0.141430    31.00000   -1.20000
H22B  2    0.553957    0.685356    0.122556    31.00000   -1.20000
AFIX   0
C23   1    0.483400    0.644556   -0.031638    31.00000    0.09747    0.12737 =
         0.15966    0.07306   -0.05581   -0.01747
AFIX 137
H23A  2    0.587404    0.641216   -0.066826    31.00000   -1.50000
H23B  2    0.429323    0.675542   -0.065921    31.00000   -1.50000
H23C  2    0.421960    0.612463   -0.049034    31.00000   -1.50000
AFIX   0
PART    2
O6A   4    0.568948    0.602198    0.153059   -31.00000    0.11415    0.07752 =
         0.09516   -0.02258   -0.04661    0.05545
C22A  1    0.566589    0.655358    0.084143   -31.00000    0.05427    0.05952 =
         0.11890    0.02063    0.01330    0.02766
AFIX  23
H22C  2    0.659759    0.659610    0.033405   -31.00000   -1.20000
H22D  2    0.557575    0.686277    0.138371   -31.00000   -1.20000
AFIX   0
C23A  1    0.414623    0.646129    0.008850   -31.00000    0.07134    0.10717 =
         0.23367    0.01561   -0.03380    0.02141
AFIX 137
H23D  2    0.436472    0.621686   -0.057032   -31.00000   -1.50000
H23E  2    0.377275    0.680092   -0.023777   -31.00000   -1.50000
H23F  2    0.333896    0.630767    0.059683   -31.00000   -1.50000
AFIX   0
PART    0
N1    3    0.859962    0.379432    0.345579    11.00000    0.05165    0.03693 =
         0.05674    0.00131    0.00379    0.00234
O1    4    0.952589    0.291888    0.429722    11.00000    0.05164    0.05012 =
         0.09930    0.01310   -0.01608    0.00886
O2    4    0.801899    0.355590    0.557942    11.00000    0.09495    0.05544 =
         0.05238   -0.00015   -0.01268   -0.00920
O3    4    0.573382    0.557234    0.502907    11.00000    0.06066    0.09085 =
         0.08235   -0.00541    0.01002    0.00175
O5    4    0.693465    0.649380    0.299304    11.00000    0.12470    0.03594 =
         0.09493   -0.00164    0.00007    0.00412
S1    5    0.825907    0.329574    0.443982    11.00000    0.05244    0.03917 =
         0.05868    0.00595   -0.01192   -0.00033
HKLF 4
REM  PR185 in P2(1)/n
REM R1 =  0.0490 for   2889 Fo > 4sig(Fo)  and  0.0921 for all   4631 data
REM    322 parameters refined using      5 restraints
END
WGHT      0.0555      0.8957
REM Highest difference peak  0.314,  deepest hole -0.348,  1-sigma level  0.040
Q1    1   0.7558  0.4979  0.8219  11.00000  0.05    0.22
Q2    1   0.7248  0.3367  0.5524  11.00000  0.05    0.18
Q3    1   0.7101  0.3172  0.4143  11.00000  0.05    0.16
Q4    1   0.6047  0.5672  0.1069  11.00000  0.05    0.14
Q5    1   0.6958  0.5564  0.7646  11.00000  0.05    0.14
Q6    1   1.1272  0.3771 -0.0927  11.00000  0.05    0.14
Q7    1   0.6401  0.6892  0.0813  11.00000  0.05    0.14
Q8    1   0.8876  0.2909  0.3409  11.00000  0.05    0.14
Q9    1   0.8463  0.4587  0.3175  11.00000  0.05    0.13
Q10   1   0.3470  0.6913 -0.0050  11.00000  0.05    0.13
;
