# Supplementary material for: Crystal structure of (E)-diethyl 2-[(1-phenyl­sulfonyl-1H-indol-3-yl)methyl­idene]succinate
Source: Acta Crystallogr E Crystallogr Commun. 2015 Dec 9;71(Pt 12):o1029–30. doi: 10.1107/S2056989015023075 (PMC4719962; doi:10.1107/S2056989015023075)
Supplement: Supplementary file 2 [file e-71-o1029-Isup2.hkl]

#
# h,k,l, Fc-squared, Fo-squared, sigma(Fo-squared) and status flag
#
data_I
_shelx_title ' PR185 in P2(1)/n'
_shelx_refln_list_code          4
_shelx_F_calc_maximum      197.76
_exptl_crystal_F_000       928.00
_reflns_d_resolution_high  0.7963
 
loop_
 _symmetry_equiv_pos_as_xyz
 'x, y, z'
 '-x+1/2, y+1/2, -z+1/2'
 '-x, -y, -z'
 'x-1/2, -y-1/2, z-1/2'
 
_cell_length_a     8.3458
_cell_length_b    24.6574
_cell_length_c    10.9448
_cell_angle_alpha  90.000
_cell_angle_beta   91.121
_cell_angle_gamma  90.000
 
_shelx_F_squared_multiplier     1.000
 
loop_
 _refln_index_h
 _refln_index_k
 _refln_index_l
 _refln_F_squared_calc
 _refln_F_squared_meas
 _refln_F_squared_sigma
 _refln_observed_status
   2   0   0     2573.73     2500.83     23.76 o
   4   0   0      181.59      177.36      8.87 o
   6   0   0     1013.70      910.90     25.02 o
   8   0   0       19.40       19.52     10.44 o
  10   0   0        0.21      -11.73     14.80 o
   1   1   0      828.40      709.15     12.65 o
   2   1   0    18718.36    18136.26     88.31 o
   3   1   0      629.63      643.67      8.74 o
   4   1   0      807.71      753.50     10.80 o
   5   1   0      304.32      310.82      9.87 o
   6   1   0      104.75      113.41      7.95 o
   7   1   0        1.08        2.75      6.05 o
   8   1   0        1.76       -2.28      6.12 o
   9   1   0        3.35        1.79      7.06 o
  10   1   0       19.73       15.34     10.83 o
   1   2   0      360.57      350.74      4.83 o
   2   2   0    17758.04    17208.99     79.80 o
   3   2   0      533.55      551.95      7.75 o
   4   2   0      449.77      439.11      8.01 o
   5   2   0      438.77      458.51     10.75 o
   6   2   0     1603.49     1540.51     21.35 o
   7   2   0      131.19      140.43     10.29 o
   8   2   0       32.04       25.13      7.67 o
   9   2   0        4.64       -4.63      6.93 o
  10   2   0       20.69       13.70     10.67 o
   1   3   0      982.04      944.05      6.29 o
   2   3   0    11063.00    11103.36     53.85 o
   3   3   0        0.63        8.70      2.50 o
   4   3   0       33.62       24.42      3.30 o
   5   3   0      223.85      207.24      8.62 o
   6   3   0        7.60       16.18      5.24 o
   7   3   0       33.57       35.07      7.50 o
   8   3   0       95.05      116.36     11.45 o
   9   3   0       62.13       48.43      9.08 o
  10   3   0        0.52       -9.60      9.60 o
   0   4   0     4875.33     4680.57     30.09 o
   1   4   0    12235.47    11578.85     44.41 o
   2   4   0     3784.28     3735.25     21.19 o
   3   4   0      123.42      103.10      4.92 o
   4   4   0      227.96      212.16      7.11 o
   5   4   0        1.61       -3.33      3.58 o
   6   4   0      118.82      128.66      8.35 o
   7   4   0      369.88      358.53     14.13 o
   8   4   0       54.86       66.85      9.73 o
   9   4   0        0.00       -3.88      7.13 o
  10   4   0       25.71       23.16     10.00 o
   1   5   0      157.56      180.05      3.10 o
   2   5   0      423.27      343.23      4.72 o
   3   5   0      630.16      800.50      9.58 o
   4   5   0     4002.06     3773.01     26.66 o
   5   5   0      187.20      196.17      8.66 o
   6   5   0        3.31       10.07      5.37 o
   7   5   0      124.27      121.58      9.73 o
   8   5   0      120.28      133.88     12.05 o
   9   5   0       78.96       68.83     12.70 o
  10   5   0       63.56       81.56     13.09 o
   0   6   0      791.90      765.64      9.12 o
   1   6   0     2109.55     2090.67     11.69 o
   2   6   0       57.98       54.65      2.58 o
   3   6   0      207.64      212.39      4.71 o
   4   6   0     1587.75     1576.35     15.75 o
   5   6   0       39.02       48.04      5.48 o
   6   6   0      715.64      710.98     18.17 o
   7   6   0      196.36      199.09     11.65 o
   8   6   0       48.88       54.30      9.55 o
   9   6   0        1.95        4.57      9.04 o
  10   6   0        0.02        5.07      9.51 o
   1   7   0       87.17      103.21      2.92 o
   2   7   0       58.51       74.63      3.01 o
   3   7   0      829.00      823.07      8.68 o
   4   7   0      770.74      831.08     10.62 o
   5   7   0       90.72      119.98      7.38 o
   6   7   0      394.97      379.80     12.81 o
   7   7   0      117.31      130.15     10.02 o
   8   7   0        9.30       12.00      7.49 o
   9   7   0        4.73       -8.61      8.61 o
  10   7   0       26.18       36.07     11.21 o
   0   8   0     3292.65     3215.48     25.71 o
   1   8   0       14.57       25.98      1.87 o
   2   8   0      133.01      126.34      3.41 o
   3   8   0        1.73        2.56      2.19 o
   4   8   0      132.70      150.57      5.28 o
   5   8   0      740.79      757.20     13.65 o
   6   8   0       41.59       34.34      6.25 o
   7   8   0      115.71      128.53     10.07 o
   8   8   0       95.69       84.05     10.87 o
   9   8   0       39.79       34.67     10.99 o
  10   8   0        0.40       -0.10     10.75 o
   1   9   0       41.89       33.71      2.09 o
   2   9   0        2.01        1.30      1.68 o
   3   9   0     6771.40     6930.39     35.17 o
   4   9   0      761.24      801.86     10.20 o
   5   9   0      525.86      563.70     12.16 o
   6   9   0       10.25        0.30      4.47 o
   7   9   0       66.73       84.29      7.94 o
   8   9   0        2.84        3.38      7.63 o
   9   9   0       43.79       55.32     12.49 o
   0  10   0     7575.13     7027.83     49.40 o
   1  10   0      781.70      739.77      7.48 o
   2  10   0     2177.41     2115.51     14.24 o
   3  10   0      327.44      333.91      6.20 o
   4  10   0      477.06      492.27      9.13 o
   5  10   0      200.91      196.04      9.17 o
   6  10   0       44.75       46.28      6.32 o
   7  10   0       66.13       62.28      8.99 o
   8  10   0       73.77       80.37     12.62 o
   9  10   0        0.04        8.16      9.92 o
   1  11   0       10.11        2.28      1.31 o
   2  11   0      180.99      157.09      4.59 o
   3  11   0       78.21       48.56      3.55 o
   4  11   0      709.35      648.43     14.03 o
   5  11   0        0.03       -3.65      3.65 o
   6  11   0       27.96       30.56      5.84 o
   7  11   0       16.82        8.86      6.60 o
   8  11   0       18.48       12.38      9.42 o
   9  11   0        9.30       -8.90      8.90 o
   0  12   0       48.79       50.38      4.55 o
   1  12   0        0.03        4.19      1.95 o
   2  12   0        3.40        1.41      1.98 o
   3  12   0       17.62       13.42      3.46 o
   4  12   0       25.56       36.76      5.20 o
   5  12   0       13.24        3.85      4.29 o
   6  12   0      221.69      233.62     11.04 o
   7  12   0       61.42       52.71      8.78 o
   8  12   0        0.13        1.94      9.11 o
   9  12   0        9.91        1.10      9.60 o
   1  13   0       22.32       14.35      2.31 o
   2  13   0        7.56        6.70      2.16 o
   3  13   0       17.12       10.96      3.00 o
   4  13   0      688.44      731.42     13.15 o
   5  13   0        2.35        2.87      4.05 o
   6  13   0       85.26       89.48      7.80 o
   7  13   0        0.27       -6.49      6.49 o
   8  13   0       84.56       97.49     13.65 o
   9  13   0        4.37        6.04     10.60 o
   0  14   0       13.63        7.14      3.44 o
   1  14   0      135.36      122.81      4.63 o
   2  14   0       22.26       29.46      2.93 o
   3  14   0      175.61      186.54      6.49 o
   4  14   0       44.69       39.03      4.88 o
   5  14   0       90.99       97.49      7.26 o
   6  14   0      451.69      447.82     14.75 o
   7  14   0       21.31       17.36      9.63 o
   8  14   0        0.26        5.53      9.59 o
   9  14   0        7.18        6.73     10.82 o
   1  15   0        4.85        1.94      2.12 o
   2  15   0       34.72       27.50      2.82 o
   3  15   0        0.08        2.15      2.90 o
   4  15   0        1.85       -0.99      3.52 o
   5  15   0      344.85      358.50     11.94 o
   6  15   0        7.29        9.49      6.16 o
   7  15   0       83.55       74.92     11.89 o
   8  15   0        2.53        3.68      9.07 o
   9  15   0        4.56        1.06     10.45 o
   0  16   0      401.77      471.60     12.60 o
   1  16   0        2.26        0.50      1.98 o
   2  16   0       32.62       41.47      3.51 o
   3  16   0      405.22      396.90      8.66 o
   4  16   0        4.61       -0.68      3.93 o
   5  16   0      313.89      316.41     11.29 o
   6  16   0        6.71       20.24      7.17 o
   7  16   0       56.12       60.12     11.63 o
   8  16   0       32.39       18.02     10.98 o
   1  17   0      347.37      318.57      7.93 o
   2  17   0      161.31      138.41      5.98 o
   3  17   0      257.47      258.32      8.03 o
   4  17   0      324.81      326.11     10.78 o
   5  17   0      131.78      111.93      8.80 o
   6  17   0       34.12       41.97      8.80 o
   7  17   0      101.67       95.63     13.27 o
   8  17   0       25.78       34.19     11.95 o
   0  18   0     1161.71     1209.12     26.58 o
   1  18   0      531.23      503.05      9.96 o
   2  18   0      155.93      162.75      7.49 o
   3  18   0      138.48      119.46      6.27 o
   4  18   0       12.35       10.82      5.75 o
   5  18   0      123.22      110.26     10.74 o
   6  18   0       66.72       66.32     11.43 o
   7  18   0        0.74       -5.76      7.23 o
   8  18   0       42.34       31.03     12.38 o
   1  19   0      124.82      139.10      7.31 o
   2  19   0      330.23      356.75      8.95 o
   3  19   0      134.85      126.63      6.31 o
   4  19   0       57.13       50.91      7.71 o
   5  19   0       86.91       84.02     10.10 o
   6  19   0       20.84       14.46      9.20 o
   7  19   0       39.19       43.95     11.57 o
   8  19   0       13.75       16.81     13.58 o
   0  20   0      106.16      102.09      8.99 o
   1  20   0      218.48      204.55      8.70 o
   2  20   0       52.37       56.61      5.78 o
   3  20   0       25.00       20.97      3.41 o
   4  20   0       43.82       41.00      8.09 o
   5  20   0       17.65       24.35      9.44 o
   6  20   0       12.80       22.22      9.74 o
   7  20   0       19.84       23.98     12.35 o
   1  21   0     1288.06     1241.71     17.67 o
   2  21   0        5.81        3.56      3.08 o
   3  21   0      137.06      155.35      8.95 o
   4  21   0       56.56       41.50      8.42 o
   5  21   0       41.20       25.08      9.11 o
   6  21   0        9.94       15.22      9.91 o
   7  21   0        8.31       -1.32      9.11 o
   0  22   0      449.28      464.91     20.13 o
   1  22   0     1748.33     1718.25     21.50 o
   2  22   0       16.40       10.83      4.66 o
   3  22   0        1.96        1.84      5.11 o
   4  22   0       33.99       24.88      9.01 o
   5  22   0        0.57        2.79      9.36 o
   6  22   0        3.86        6.08      9.43 o
   7  22   0       10.21       17.83     10.71 o
   1  23   0      433.79      508.88     13.08 o
   2  23   0      231.37      214.02     11.20 o
   3  23   0      399.47      427.94     13.78 o
   4  23   0        2.24       -4.33      7.75 o
   5  23   0       14.48       16.36      9.08 o
   6  23   0        5.83        3.61      8.91 o
   0  24   0       86.34      104.51     13.16 o
   1  24   0       88.96      109.42      8.92 o
   2  24   0       39.80       45.79      6.99 o
   3  24   0        2.32       21.24      7.88 o
   4  24   0       75.61       70.72     12.08 o
   5  24   0        4.12        5.78      9.30 o
   6  24   0       22.72       23.77     11.28 o
   1  25   0      140.97      156.47     10.39 o
   2  25   0       57.97       49.07      7.25 o
   3  25   0       60.78       79.65     10.26 o
   4  25   0        0.78       -3.91     12.03 o
   5  25   0        0.55        6.67      9.19 o
   6  25   0        1.49        6.75     10.04 o
   0  26   0       96.08      110.38     14.19 o
   1  26   0       54.61       58.06      7.86 o
   2  26   0       30.59       30.75      8.59 o
   3  26   0       65.85       54.29      9.96 o
   4  26   0        3.19        6.15      8.78 o
   5  26   0      112.39      137.38     15.51 o
   1  27   0       78.37       84.46     10.84 o
   2  27   0       45.71       56.42      9.82 o
   3  27   0        3.91       -3.66      7.35 o
   4  27   0        8.49       11.38      9.82 o
   5  27   0       57.31       46.56     12.76 o
   0  28   0        0.11       -0.37     15.93 o
   1  28   0       57.17       72.10     10.69 o
   2  28   0        0.01        7.58      7.87 o
   3  28   0       20.71       15.30      8.59 o
   4  28   0        0.06        7.02      9.74 o
   1  29   0       21.49       26.64     17.04 o
   2  29   0       71.89       85.84     13.49 o
   3  29   0        0.61        4.36      8.43 o
   0  30   0        6.11       19.43     15.93 o
   1  30   0       91.82       66.19     14.89 o
   2  30   0        0.32       -9.30     12.39 o
  -9   0   1      113.81      113.64     16.52 o
  -7   0   1       12.76       32.71     12.04 o
  -5   0   1      696.98      623.48     26.19 o
  -3   0   1     2366.19     2305.45     25.31 o
  -1   0   1    12957.61    12382.34     81.99 o
   1   0   1    25724.88    23545.90    313.97 o
   3   0   1     8417.59     7738.35     56.93 o
   5   0   1      916.33      873.63     20.38 o
   7   0   1      149.61      132.39     13.15 o
   9   0   1      129.18      137.22     16.28 o
 -10   1   1        1.93       -2.83      8.60 o
  -9   1   1        3.05       -4.23      7.03 o
  -8   1   1      114.12      119.87     11.83 o
  -7   1   1     1160.25     1070.75     26.42 o
  -6   1   1       90.52       87.87      8.10 o
  -5   1   1      205.65      219.81      9.83 o
  -4   1   1      104.31       78.18      4.72 o
  -3   1   1       51.25       44.62      3.35 o
  -2   1   1     3300.03     3339.41     47.75 o
  -1   1   1      306.20      390.02     18.86 o
   1   1   1     6638.07     6289.44     34.38 o
   2   1   1    24163.03    23056.98    108.18 o
   3   1   1        1.58        2.87      2.42 o
   4   1   1       31.52       43.04      3.74 o
   5   1   1       10.53       11.43      3.65 o
   6   1   1      150.95      156.57      7.99 o
   7   1   1       51.71       67.12      6.74 o
   8   1   1       81.37       81.09      9.09 o
   9   1   1        4.49        6.38      7.30 o
  10   1   1        0.10        5.54      9.87 o
 -10   2   1       20.36       11.09      9.67 o
  -9   2   1       52.23       52.96      9.55 o
  -8   2   1       17.43       18.47      8.09 o
  -7   2   1        1.25        9.63      7.82 o
  -6   2   1      121.93      127.86      9.06 o
  -5   2   1      144.42      192.03      9.39 o
  -4   2   1      134.70      126.77      6.43 o
  -3   2   1      593.61      629.74      9.22 o
  -2   2   1      435.09      447.61     11.90 o
  -1   2   1       20.62       36.95      1.98 o
   0   2   1     3256.87     2852.15     45.86 o
   1   2   1      564.21      555.60      4.62 o
   2   2   1     5474.57     5181.38     27.02 o
   3   2   1      103.72      114.54      4.39 o
   4   2   1     2038.75     2067.32     17.95 o
   5   2   1        0.02        0.36      3.35 o
   6   2   1      706.30      659.27     13.83 o
   7   2   1      800.63      749.57     15.07 o
   8   2   1       36.56       33.82      7.60 o
   9   2   1       26.43       22.73      8.75 o
  10   2   1        1.28       -2.91     10.24 o
 -10   3   1       13.56       10.58     10.08 o
  -9   3   1        3.46       -6.15      7.82 o
  -8   3   1        5.86        0.83      6.95 o
  -7   3   1      101.63      116.93     10.96 o
  -6   3   1      279.48      267.77     11.89 o
  -5   3   1      267.24      234.74      9.40 o
  -4   3   1       23.02       17.17      4.09 o
  -3   3   1      925.33     1012.04     18.87 o
  -2   3   1     8127.81     7793.91     40.91 o
  -1   3   1    22221.43    21212.07     79.02 o
   0   3   1      542.13      568.95      4.45 o
   1   3   1     3831.72     3997.71     26.90 o
   2   3   1     2165.24     2209.18     19.10 o
   3   3   1     7162.56     6911.07     38.98 o
   4   3   1     2774.86     2736.67     21.53 o
   5   3   1      337.79      322.07      8.51 o
   6   3   1      995.39     1013.99     16.93 o
   7   3   1        0.61        6.78      4.87 o
   8   3   1       58.21       62.42      8.74 o
   9   3   1       61.21       55.52     10.13 o
  10   3   1        7.91       22.51     10.70 o
 -10   4   1        4.65       -6.31      8.88 o
  -9   4   1       36.93       39.20      9.91 o
  -8   4   1       14.94       12.85      7.90 o
  -7   4   1       19.94       21.11      6.62 o
  -6   4   1        2.98        7.91      5.43 o
  -5   4   1      413.21      431.86     11.00 o
  -4   4   1      351.68      325.19      7.42 o
  -3   4   1      642.08      738.30     16.24 o
  -2   4   1     1993.28     1965.07     13.39 o
  -1   4   1     9792.66     9350.41     35.90 o
   0   4   1      628.25      550.53      4.36 o
   1   4   1     2156.44     2267.45     22.51 o
   2   4   1    10691.44    10174.94     49.09 o
   3   4   1     7704.27     7310.47     69.81 o
   4   4   1      483.28      451.94      8.29 o
   5   4   1      298.10      290.03      8.15 o
   6   4   1      200.98      212.11      9.91 o
   7   4   1       42.64       53.81      7.93 o
   8   4   1      236.87      268.58     13.93 o
   9   4   1        2.56       -3.00      7.59 o
  10   4   1      141.66      165.57     16.94 o
 -10   5   1       12.13       10.98     10.84 o
  -9   5   1        1.04       -7.30      7.81 o
  -8   5   1        7.00        5.77      7.67 o
  -7   5   1        9.74        3.52      5.97 o
  -6   5   1      548.95      487.92     16.29 o
  -5   5   1       76.64       65.78      6.06 o
  -4   5   1      282.79      240.44      7.11 o
  -3   5   1      757.15      744.16      9.51 o
  -2   5   1     1270.40     1352.60     10.36 o
  -1   5   1     1232.59     1603.58     26.36 o
   0   5   1    12144.55    11567.87     46.81 o
   1   5   1    39109.04    36356.45    167.71 o
   2   5   1      970.39     1078.30      8.25 o
   3   5   1       16.64       27.17      3.47 o
   4   5   1       29.86       52.57      6.05 o
   5   5   1       80.25       68.58      5.24 o
   6   5   1       11.42        9.50      4.75 o
   7   5   1      806.84      764.63     17.82 o
   8   5   1       23.91       23.56      7.94 o
   9   5   1       67.34       56.74     10.06 o
  10   5   1        0.15       -4.49      9.45 o
 -10   6   1        7.98        4.89     10.47 o
  -9   6   1       37.51       32.61      9.43 o
  -8   6   1       12.11        3.36      7.45 o
  -7   6   1        1.50        0.06      5.99 o
  -6   6   1      126.87      131.88      9.44 o
  -5   6   1        6.33        1.51      5.21 o
  -4   6   1     1335.26     1344.01     14.85 o
  -3   6   1     2841.07     2869.56     18.89 o
  -2   6   1      521.93      489.28      5.99 o
  -1   6   1      180.48      188.09      5.33 o
   0   6   1     6612.24     6623.32     28.90 o
   1   6   1     3253.90     3229.94     21.45 o
   2   6   1      717.08      710.10      8.08 o
   3   6   1      735.89      726.06      9.72 o
   4   6   1      625.58      622.04     10.17 o
   5   6   1       48.43       33.02      4.86 o
   6   6   1      515.79      486.75     12.44 o
   7   6   1       54.76       55.23      7.62 o
   8   6   1      110.96      109.81     11.20 o
   9   6   1       67.70       98.16     11.74 o
  10   6   1        4.36       12.86     10.87 o
 -10   7   1        0.21       15.60     11.70 o
  -9   7   1        0.34      -11.41     12.35 o
  -8   7   1        0.06        7.37      7.35 o
  -7   7   1      178.55      171.88     11.53 o
  -6   7   1       72.86       66.20      7.79 o
  -5   7   1     1538.02     1487.67     22.98 o
  -4   7   1       67.97      101.55      4.72 o
  -3   7   1      114.71      134.90      4.68 o
  -2   7   1     3621.34     3424.35     17.71 o
  -1   7   1      312.61      356.88      4.75 o
   0   7   1     6582.50     6575.35     29.88 o
   1   7   1      219.53      170.76      3.36 o
   2   7   1      444.89      537.06      7.83 o
   3   7   1       94.45      124.49      3.99 o
   4   7   1      915.14      851.50     10.93 o
   5   7   1      250.81      249.08      9.11 o
   6   7   1      159.64      189.56     10.22 o
   7   7   1      291.43      331.03     13.61 o
   8   7   1       20.29       14.95      8.58 o
   9   7   1        0.04        6.31      8.19 o
  10   7   1       29.01       33.85     11.99 o
 -10   8   1       80.29       80.83     21.07 o
  -9   8   1       42.67       37.75     11.75 o
  -8   8   1       85.46       70.24     10.58 o
  -7   8   1       36.48       46.17      7.88 o
  -6   8   1       38.08       33.79      5.94 o
  -5   8   1      340.54      311.93      9.98 o
  -4   8   1      754.79      798.56     10.50 o
  -3   8   1      996.82      959.88     10.43 o
  -2   8   1      368.56      431.02      6.20 o
  -1   8   1      811.63      763.91      6.79 o
   0   8   1      223.19      255.67      6.02 o
   1   8   1     2048.14     2144.00     13.64 o
   2   8   1     3703.29     3461.76     19.88 o
   3   8   1        6.99       16.08      3.12 o
   4   8   1      150.66      164.70      5.67 o
   5   8   1      288.16      272.18      9.99 o
   6   8   1      142.58      147.75      9.35 o
   7   8   1       14.98       14.09      6.32 o
   8   8   1       32.73       29.44      9.85 o
   9   8   1       71.59       79.00     12.69 o
  10   8   1        1.39       -9.52      9.52 o
  -9   9   1        0.96        4.97      9.50 o
  -8   9   1       84.19      120.88     12.42 o
  -7   9   1        3.63        2.75      6.34 o
  -6   9   1      201.76      202.54     10.34 o
  -5   9   1       35.11       34.22      5.13 o
  -4   9   1      332.39      307.41      8.05 o
  -3   9   1       62.09       87.55      4.02 o
  -2   9   1     1179.68     1271.79     10.00 o
  -1   9   1      143.57      138.52      3.70 o
   0   9   1     4335.11     4093.55     21.43 o
   1   9   1      476.69      435.32      5.75 o
   2   9   1     5258.14     5079.78     32.14 o
   3   9   1      143.33      128.65      4.35 o
   4   9   1      841.14      883.49     10.87 o
   5   9   1        1.38        3.88      3.60 o
   6   9   1       55.81       48.60      5.85 o
   7   9   1       89.20       90.71      9.70 o
   8   9   1      129.39      122.36     19.81 o
   9   9   1        3.12       -0.15      9.09 o
  -9  10   1       10.97       14.86     10.31 o
  -8  10   1        1.08        4.22      7.93 o
  -7  10   1      207.36      235.11     13.46 o
  -6  10   1        2.23        3.38      4.97 o
  -5  10   1      312.03      322.83     10.44 o
  -4  10   1     1971.09     1956.76     21.35 o
  -3  10   1     1980.10     1900.54     15.33 o
  -2  10   1       40.51       23.57      2.52 o
  -1  10   1        4.89       15.95      1.97 o
   0  10   1      535.08      496.79      6.44 o
   1  10   1       22.45       31.20      2.55 o
   2  10   1       49.04       33.00      2.54 o
   3  10   1       31.53       54.70      5.63 o
   4  10   1       30.88       30.39      4.15 o
   5  10   1      309.03      318.63      9.41 o
   6  10   1      203.62      188.86      9.42 o
   7  10   1       54.35       53.54      8.58 o
   8  10   1        5.31        5.32      8.76 o
   9  10   1        1.97        0.02     11.12 o
  -9  11   1       22.41       20.47     10.70 o
  -8  11   1        0.83        2.86      7.77 o
  -7  11   1       43.96       56.96      9.22 o
  -6  11   1      194.65      179.30     10.08 o
  -5  11   1      358.09      360.88     10.84 o
  -4  11   1       73.94       61.06      5.33 o
  -3  11   1     1353.23     1325.52     12.73 o
  -2  11   1       25.05       34.38      2.64 o
  -1  11   1       35.73       30.75      2.03 o
   0  11   1     1080.75     1154.65      9.63 o
   1  11   1      203.38      211.52      4.72 o
   2  11   1      624.73      661.11      7.64 o
   3  11   1      622.21      654.07      8.81 o
   4  11   1      171.06      172.35      7.97 o
   5  11   1       13.74        8.73      3.97 o
   6  11   1      316.36      294.14     10.86 o
   7  11   1       56.39       55.37      8.93 o
   8  11   1        6.12        4.71      8.28 o
   9  11   1        3.83       17.00     10.55 o
  -9  12   1        4.69       12.20     11.01 o
  -8  12   1       11.55        5.67      9.22 o
  -7  12   1        0.69       -6.71      6.71 o
  -6  12   1      231.38      228.48     11.46 o
  -5  12   1       90.96       99.51      7.28 o
  -4  12   1      248.21      232.79     11.15 o
  -3  12   1     2026.49     1959.15     17.55 o
  -2  12   1      354.89      334.01      5.92 o
  -1  12   1       11.43       20.98      1.95 o
   0  12   1        1.71       12.80      2.28 o
   1  12   1       46.96       37.32      2.70 o
   2  12   1      187.91      208.07      4.79 o
   3  12   1      409.01      394.33      7.20 o
   4  12   1      106.68      119.41      7.19 o
   5  12   1      131.45      153.85      8.26 o
   6  12   1        0.11       -2.58      4.54 o
   7  12   1        0.30       -6.97      6.97 o
   8  12   1       43.76       51.02     11.41 o
   9  12   1       17.37       25.77     10.98 o
  -9  13   1        5.70       11.32     10.32 o
  -8  13   1       20.30       28.61     10.57 o
  -7  13   1       15.98       14.02      7.64 o
  -6  13   1        1.16       -1.18      4.82 o
  -5  13   1      290.47      270.84     10.67 o
  -4  13   1       17.19       11.33      4.07 o
  -3  13   1      180.90      176.52      6.01 o
  -2  13   1      795.51      797.29      9.45 o
  -1  13   1     1300.24     1251.38     11.34 o
   0  13   1      284.89      295.88      5.31 o
   1  13   1     1527.08     1408.15     11.37 o
   2  13   1      389.60      425.54      6.49 o
   3  13   1       30.50       37.70      4.58 o
   4  13   1       61.59       62.49      5.11 o
   5  13   1       21.74       14.00      4.24 o
   6  13   1       32.72       42.17      7.12 o
   7  13   1      117.34      127.23     13.46 o
   8  13   1       33.77       45.93     11.59 o
   9  13   1       40.41       44.99     12.71 o
  -9  14   1       41.02       45.67     12.51 o
  -8  14   1       31.38       37.97     11.36 o
  -7  14   1       85.23      116.77     12.80 o
  -6  14   1       22.63       32.72      6.64 o
  -5  14   1      611.30      641.42     14.28 o
  -4  14   1      452.13      428.55     10.86 o
  -3  14   1      827.67      806.94     10.91 o
  -2  14   1       19.81       14.99      2.57 o
  -1  14   1       13.31       19.51      2.81 o
   0  14   1      704.45      696.22      9.10 o
   1  14   1       60.32       63.75      3.71 o
   2  14   1        1.77        0.98      2.02 o
   3  14   1     1339.26     1309.07     17.35 o
   4  14   1      578.42      575.47     11.48 o
   5  14   1        5.56        6.36      4.22 o
   6  14   1       11.98       13.82      6.52 o
   7  14   1       28.07       28.66      9.51 o
   8  14   1       64.17       68.22     12.62 o
   9  14   1        2.54       -1.75     10.35 o
  -9  15   1       15.02        8.84     11.25 o
  -8  15   1        1.61        7.26     10.37 o
  -7  15   1        0.01        1.72      7.34 o
  -6  15   1       64.53       62.51      9.35 o
  -5  15   1      108.96      126.46      8.27 o
  -4  15   1      316.86      327.78     10.11 o
  -3  15   1      210.60      245.91      7.40 o
  -2  15   1      961.79      974.68     13.63 o
  -1  15   1       12.03       13.41      2.36 o
   0  15   1      377.43      436.79      8.31 o
   1  15   1      178.69      171.29      7.58 o
   2  15   1        2.09       13.13      2.82 o
   3  15   1        4.70        4.58      3.00 o
   4  15   1        3.16        2.11      3.61 o
   5  15   1      246.00      241.60     11.04 o
   6  15   1       21.37       40.62      8.17 o
   7  15   1        3.36        5.78      8.93 o
   8  15   1       55.68       53.24     12.46 o
   9  15   1        0.07        1.86     10.51 o
  -8  16   1       24.96       21.31     10.85 o
  -7  16   1        0.29        0.22      8.32 o
  -6  16   1       89.00       88.56     10.53 o
  -5  16   1        5.67        2.43      4.82 o
  -4  16   1      349.39      324.16     10.71 o
  -3  16   1      151.80      143.84      6.38 o
  -2  16   1      825.60      823.67     10.69 o
  -1  16   1      163.98      159.59      5.51 o
   0  16   1       41.24       37.99      3.86 o
   1  16   1     1035.84     1035.65     11.73 o
   2  16   1        7.26       15.45      2.95 o
   3  16   1       30.55       32.56      3.73 o
   4  16   1       45.96       49.98      5.37 o
   5  16   1        0.06        0.07      4.51 o
   6  16   1       43.73       36.11      9.47 o
   7  16   1       43.55       48.64     10.78 o
   8  16   1        0.01       -5.26      9.19 o
  -8  17   1       10.38       28.01     11.37 o
  -7  17   1        1.16       -8.15      8.15 o
  -6  17   1       86.23      109.22     11.69 o
  -5  17   1      157.80      177.10      9.87 o
  -4  17   1      280.35      259.75     10.95 o
  -3  17   1      387.70      378.04      9.12 o
  -2  17   1        9.92       26.46      3.50 o
  -1  17   1       75.76       89.06      5.21 o
   0  17   1      319.12      309.72      7.82 o
   1  17   1      425.31      422.15      7.57 o
   2  17   1      671.09      645.12      9.00 o
   3  17   1      107.61       97.02      5.24 o
   4  17   1       33.61       46.90      5.74 o
   5  17   1       59.81       58.24      8.30 o
   6  17   1       29.47       13.74      8.71 o
   7  17   1       59.49       74.10     16.20 o
   8  17   1       38.29       46.60     12.14 o
  -8  18   1        1.44        2.60     13.37 o
  -7  18   1       63.17       87.85     13.27 o
  -6  18   1       41.47       47.92      9.32 o
  -5  18   1        2.45        9.02      7.30 o
  -4  18   1       12.14        7.72      4.83 o
  -3  18   1     1165.71     1140.87     15.25 o
  -2  18   1        1.47        6.05      2.97 o
  -1  18   1      520.38      532.11      9.89 o
   0  18   1      657.93      642.72     11.10 o
   1  18   1      205.50      204.21      6.49 o
   2  18   1        0.70        5.83      3.20 o
   3  18   1      477.32      485.25      9.63 o
   4  18   1      496.02      451.12     15.83 o
   5  18   1        1.37        8.44      6.70 o
   6  18   1        3.78        3.34      8.22 o
   7  18   1       23.66       38.16     11.98 o
   8  18   1        0.00        3.20     10.01 o
  -8  19   1        0.06        5.72     11.09 o
  -7  19   1        0.02        8.79      9.89 o
  -6  19   1        3.49        1.74      8.24 o
  -5  19   1       65.82       61.23      9.76 o
  -4  19   1       79.00       87.73      8.09 o
  -3  19   1       13.94       14.54      4.59 o
  -2  19   1      362.89      347.99      9.22 o
  -1  19   1        4.12       22.10      3.97 o
   0  19   1      139.05      145.11      7.02 o
   1  19   1      697.58      688.17     12.94 o
   2  19   1       36.46       29.16      4.20 o
   3  19   1      196.85      218.14      7.95 o
   4  19   1        5.62        1.06      5.19 o
   5  19   1       65.15       64.77     10.94 o
   6  19   1       19.95       32.89     10.11 o
   7  19   1       98.08      111.11     14.47 o
   8  19   1       37.78       31.51     11.89 o
  -7  20   1        0.05       -3.08      9.30 o
  -6  20   1        0.22       -5.00      8.42 o
  -5  20   1        5.35        2.12      7.12 o
  -4  20   1        1.14        7.27      6.64 o
  -3  20   1      169.55      165.64      7.12 o
  -2  20   1        0.49       12.07      4.42 o
  -1  20   1       32.82       24.91      4.41 o
   0  20   1       67.85       62.05      6.01 o
   1  20   1        8.79       20.38      4.64 o
   2  20   1      604.69      561.68     10.94 o
   3  20   1     1201.63     1104.43     14.72 o
   4  20   1        1.08        2.63      6.40 o
   5  20   1      109.03      120.53     13.17 o
   6  20   1       41.76       30.75     11.39 o
   7  20   1        6.07       -4.59      9.13 o
  -7  21   1        0.46        5.60     10.07 o
  -6  21   1        5.41       -7.09      8.81 o
  -5  21   1        1.73       -2.40      6.69 o
  -4  21   1      142.94      160.55     12.82 o
  -3  21   1        1.25        8.58      4.95 o
  -2  21   1      105.39      106.04      8.08 o
  -1  21   1       13.73       12.19      4.64 o
   0  21   1        6.04        5.42      4.61 o
   1  21   1      139.08      139.14      8.14 o
   2  21   1      706.55      700.76     12.35 o
   3  21   1      156.97      138.48      8.75 o
   4  21   1        8.43        5.12      7.60 o
   5  21   1       78.29       63.02     11.24 o
   6  21   1       40.59       57.28     11.83 o
   7  21   1       39.05       40.41     11.66 o
  -7  22   1        4.75        1.99     14.49 o
  -6  22   1        0.00       -6.15      8.64 o
  -5  22   1        3.11        5.67      8.79 o
  -4  22   1      247.77      237.87     15.16 o
  -3  22   1        1.17       -4.31      5.40 o
  -2  22   1      443.52      416.73     12.48 o
  -1  22   1       21.40        9.38      5.77 o
   0  22   1     1830.08     1731.32     22.77 o
   1  22   1       37.13       42.40      5.84 o
   2  22   1       41.08       75.66      6.03 o
   3  22   1        6.43        9.73      5.24 o
   4  22   1       62.08       56.49     10.70 o
   5  22   1       30.00       20.64      9.31 o
   6  22   1        1.76       -1.54      9.41 o
   7  22   1       11.78       12.97     10.75 o
  -6  23   1       17.95       12.08     10.19 o
  -5  23   1       14.51        8.26      8.89 o
  -4  23   1       94.16      123.36     12.17 o
  -3  23   1        0.87       -5.51      5.51 o
  -2  23   1      361.74      395.72     13.51 o
  -1  23   1        3.46        1.44      5.43 o
   0  23   1       44.44       95.09      8.06 o
   1  23   1      366.98      351.02     13.79 o
   2  23   1      337.07      359.69     12.71 o
   3  23   1        6.34        7.06      6.93 o
   4  23   1       32.64       25.76      9.29 o
   5  23   1        0.21       -1.35      8.33 o
   6  23   1        3.83        5.27      9.29 o
  -6  24   1       15.99        7.11     13.42 o
  -5  24   1        4.82        4.87      8.95 o
  -4  24   1       30.44       28.01     10.01 o
  -3  24   1        0.37       -5.53      5.53 o
  -2  24   1        0.89       19.31      6.02 o
  -1  24   1        0.46        2.02      5.37 o
   0  24   1       53.01       62.74      7.85 o
   1  24   1        3.30       19.73      6.00 o
   2  24   1      293.15      297.64     13.11 o
   3  24   1       81.58       66.39      9.26 o
   4  24   1        0.05       -7.11      7.11 o
   5  24   1       22.90       38.91     10.69 o
   6  24   1       14.80       -2.56      9.47 o
  -6  25   1        0.17      -10.23     10.23 o
  -5  25   1        7.59        5.28      8.94 o
  -4  25   1       27.80       23.86      9.86 o
  -3  25   1        6.75       14.42      7.32 o
  -2  25   1       36.29       36.28      7.19 o
  -1  25   1        8.55        0.50      5.66 o
   0  25   1       46.83       52.64      8.02 o
   1  25   1       73.63       98.09      8.72 o
   2  25   1       48.79       43.96      9.32 o
   3  25   1       60.65       72.68     10.37 o
   4  25   1       40.21       55.98     11.35 o
   5  25   1        3.09        8.18      9.49 o
   6  25   1        0.11        9.93     10.30 o
  -5  26   1       82.71       79.09     13.41 o
  -4  26   1      148.45      145.51     15.52 o
  -3  26   1      115.96      140.20     13.02 o
  -2  26   1       15.74       18.18      6.47 o
  -1  26   1       35.01       47.55      7.69 o
   0  26   1      235.43      255.24     13.01 o
   1  26   1      110.18       79.22     10.11 o
   2  26   1        8.55        7.14      7.29 o
   3  26   1       34.89       31.06      8.90 o
   4  26   1       79.41       91.17     21.23 o
   5  26   1        0.02        6.87      9.51 o
  -4  27   1       59.83       59.66     12.24 o
  -3  27   1        8.18       15.42      8.51 o
  -2  27   1        0.01        4.71      7.16 o
  -1  27   1       26.66       30.10      7.12 o
   0  27   1      218.22      233.82     15.66 o
   1  27   1       25.64       57.67      9.87 o
   2  27   1       71.74       78.39     10.71 o
   3  27   1        1.65       -1.50      6.97 o
   4  27   1       22.75       24.17     10.22 o
  -4  28   1       13.92       22.18     10.29 o
  -3  28   1        8.85       13.74      8.85 o
  -2  28   1       60.11       59.41     11.91 o
  -1  28   1        0.86        6.88     11.32 o
   0  28   1       44.39       59.58     10.39 o
   1  28   1       16.14        5.19      7.94 o
   2  28   1        7.57       11.68      8.46 o
   3  28   1        0.38        7.37      7.82 o
   4  28   1        0.66       -0.47      9.18 o
  -3  29   1       20.43        9.02     12.82 o
  -2  29   1       24.41       32.64     19.03 o
  -1  29   1       16.02       18.90     11.53 o
   0  29   1       37.29       37.08     11.48 o
   1  29   1        0.02       -3.30      7.69 o
   2  29   1        4.49        0.12      7.38 o
   3  29   1      103.53       95.70     12.18 o
  -2  30   1       43.38       29.54     16.04 o
  -1  30   1        3.65        8.16     11.67 o
   0  30   1       15.99       38.82     15.74 o
   1  30   1        2.68        5.82     11.80 o
   2  30   1        1.72        2.15     10.01 o
 -10   0   2       10.25        3.15     13.50 o
  -8   0   2       20.01        8.39     11.83 o
  -6   0   2      112.04      142.13     17.23 o
  -4   0   2       35.57       30.45      5.43 o
  -2   0   2    23417.16    22934.01    152.65 o
   0   0   2        5.37       -0.53      1.01 o
   2   0   2     1703.42     2162.70     51.78 o
   4   0   2        3.75       32.08     12.91 o
   6   0   2       99.26       92.69      9.44 o
   8   0   2      559.36      574.63     23.58 o
  10   0   2        5.98        2.20     14.03 o
 -10   1   2        1.65        5.45      8.71 o
  -9   1   2       17.58        6.44      8.33 o
  -8   1   2       18.68        4.19      8.36 o
  -7   1   2      282.12      273.39     17.03 o
  -6   1   2       73.25       81.39      9.59 o
  -5   1   2       36.30       37.21      5.50 o
  -4   1   2      396.29      478.68      9.09 o
  -3   1   2     2129.31     2011.96     17.17 o
  -2   1   2       92.65       72.94      3.42 o
  -1   1   2      116.51       96.05      2.88 o
   0   1   2    12183.19    12470.93     46.73 o
   1   1   2        1.87        1.37      0.59 o
   2   1   2        8.24        8.53      1.47 o
   3   1   2      409.39      419.09      6.71 o
   4   1   2     1603.39     1536.39     13.76 o
   5   1   2     1151.04     1164.73     13.86 o
   6   1   2      628.64      568.65     13.37 o
   7   1   2       51.88       37.09      5.83 o
   8   1   2       34.04       51.46      7.91 o
   9   1   2       76.30       89.82     12.16 o
  10   1   2       83.41       93.76     13.86 o
 -10   2   2        0.72       -6.76      8.43 o
  -9   2   2       34.38       29.52      9.78 o
  -8   2   2        0.68       -6.78      6.78 o
  -7   2   2      303.11      314.09     18.10 o
  -6   2   2       65.24       51.35      7.65 o
  -5   2   2      803.66      752.45     15.54 o
  -4   2   2      756.36      787.88     12.47 o
  -3   2   2       28.96       94.21     12.75 o
  -2   2   2     1667.97     1851.99     14.67 o
  -1   2   2    12238.99    11959.37     50.17 o
   0   2   2     2355.62     2395.45     11.68 o
   2   2   2     5120.14     4820.46     25.06 o
   3   2   2     3262.50     2950.02     17.95 o
   4   2   2       41.93       54.36      3.53 o
   5   2   2       96.19      104.45      5.45 o
   6   2   2        0.01        9.44      4.22 o
   7   2   2      116.79      133.93      8.16 o
   8   2   2       21.02       24.49      8.44 o
   9   2   2       21.46       25.04      9.81 o
  10   2   2        1.75       13.23      9.82 o
 -10   3   2        8.13      -11.60     11.60 o
  -9   3   2       39.02       48.24     10.56 o
  -8   3   2        6.07       -4.46      6.86 o
  -7   3   2       24.15       27.86      8.31 o
  -6   3   2       37.50       23.51      6.62 o
  -5   3   2      152.05      173.33      9.58 o
  -4   3   2       15.57       18.91      3.44 o
  -3   3   2     2762.89     2516.96     19.84 o
  -2   3   2      676.08      755.53      8.37 o
  -1   3   2     2779.42     2739.76     15.04 o
   0   3   2     2320.71     2189.30     11.78 o
   1   3   2     2081.15     2089.73     17.57 o
   2   3   2     2365.72     2245.07     14.68 o
   3   3   2     2259.09     2196.28     15.54 o
   4   3   2     1705.25     1695.00     15.54 o
   5   3   2      987.20      915.31     12.16 o
   6   3   2       86.10       93.84      6.52 o
   7   3   2      420.29      373.66     11.30 o
   8   3   2       56.49       61.88      8.46 o
   9   3   2      105.66      119.81     13.67 o
  10   3   2       27.81       38.89     12.07 o
 -10   4   2        3.55       -0.67     11.90 o
  -9   4   2        0.18       -6.38      8.64 o
  -8   4   2       55.09       54.16      9.76 o
  -7   4   2      470.46      461.48     17.16 o
  -6   4   2       72.58       84.86      8.26 o
  -5   4   2       13.07        3.35      4.30 o
  -4   4   2      576.38      607.66     10.27 o
  -3   4   2      541.08      502.44      8.42 o
  -2   4   2       76.66       57.33      2.93 o
  -1   4   2     4491.07     4178.88     20.28 o
   0   4   2     8857.22     8687.55     37.80 o
   1   4   2     3081.38     3026.41     20.80 o
   2   4   2      317.38      314.22      5.90 o
   3   4   2      248.55      206.82      5.38 o
   4   4   2     1391.57     1306.31     14.02 o
   5   4   2      552.05      545.59     10.30 o
   6   4   2      379.43      364.58      9.88 o
   7   4   2      199.10      198.21      9.63 o
   8   4   2        1.80       -2.24      6.09 o
   9   4   2      261.52      230.49     15.22 o
  10   4   2        0.45       10.27     10.28 o
 -10   5   2        0.11       -9.56     10.06 o
  -9   5   2       32.16       51.26     10.55 o
  -8   5   2       23.82       23.30      9.23 o
  -7   5   2        1.28       10.01      7.45 o
  -6   5   2       77.34       76.99      8.07 o
  -5   5   2       69.92       94.29      7.68 o
  -4   5   2      784.73      849.39     12.23 o
  -3   5   2       96.15      123.19     12.74 o
  -2   5   2     1024.28     1072.13      9.58 o
  -1   5   2       75.34       81.23      2.90 o
   0   5   2      776.39      842.98      6.80 o
   1   5   2      232.28      215.93      2.74 o
   2   5   2      152.32      188.49      3.61 o
   3   5   2     4488.16     4431.95     27.78 o
   4   5   2     5843.19     5655.99     33.69 o
   5   5   2       77.59       96.81      5.73 o
   6   5   2       30.51       41.42      5.71 o
   7   5   2      182.82      187.32      9.78 o
   8   5   2        5.37       -0.60      6.72 o
   9   5   2        6.58       10.90      8.28 o
  10   5   2       19.69       12.16     11.10 o
 -10   6   2       10.56        3.70     11.53 o
  -9   6   2       29.95       33.42     10.10 o
  -8   6   2       12.42        6.48      7.83 o
  -7   6   2      146.03      148.77     12.21 o
  -6   6   2      527.62      529.84     15.21 o
  -5   6   2       35.50       29.72      5.50 o
  -4   6   2       26.14       21.36      3.31 o
  -3   6   2        8.05       29.65      4.40 o
  -2   6   2        3.23        5.05      1.94 o
  -1   6   2      570.50      616.82      6.02 o
   0   6   2     5278.89     4882.20     22.02 o
   1   6   2     2637.63     2500.94     14.12 o
   2   6   2       33.41       45.18      2.16 o
   3   6   2     1653.92     1803.61     14.02 o
   4   6   2      173.66      165.57      5.92 o
   5   6   2      297.15      304.47      8.10 o
   6   6   2      805.42      777.71     14.89 o
   7   6   2      664.28      663.00     16.25 o
   8   6   2       32.86       38.28      8.70 o
   9   6   2       43.47       33.89      9.16 o
  10   6   2       15.36        7.81     10.38 o
 -10   7   2       33.27       28.58     12.14 o
  -9   7   2       14.27       13.45      9.03 o
  -8   7   2       33.96       39.16      9.26 o
  -7   7   2       44.31       42.82      8.75 o
  -6   7   2       47.46       53.00      6.83 o
  -5   7   2       72.37       79.94      6.57 o
  -4   7   2      214.24      185.11      9.88 o
  -3   7   2      128.05      153.28      9.56 o
  -2   7   2     3856.72     3822.33     20.43 o
  -1   7   2       21.40       18.65      1.69 o
   0   7   2        1.79        6.11      1.28 o
   1   7   2      286.15      288.58      4.02 o
   2   7   2      273.00      275.84      9.22 o
   3   7   2     2829.17     2859.99     18.25 o
   4   7   2       46.20       62.52      4.31 o
   5   7   2     1480.99     1553.42     17.60 o
   6   7   2       10.70       14.31      4.93 o
   7   7   2        4.12        7.33      6.06 o
   8   7   2       50.21       36.03      9.79 o
   9   7   2        8.62        6.44      8.17 o
  10   7   2       11.42       23.33     11.53 o
  -9   8   2       10.48       19.90      9.61 o
  -8   8   2       46.64       30.24      9.38 o
  -7   8   2       56.13       55.86      9.41 o
  -6   8   2      387.64      394.59     14.05 o
  -5   8   2       89.76      111.83      7.52 o
  -4   8   2     1343.62     1355.14     15.81 o
  -3   8   2      784.53      942.38     11.05 o
  -2   8   2        2.39        3.40      1.83 o
  -1   8   2      686.49      711.40      6.91 o
   0   8   2    12583.59    12423.78     53.14 o
   1   8   2     1249.58     1203.54     10.28 o
   2   8   2        1.01        0.83      1.37 o
   3   8   2     5591.52     5517.46     32.13 o
   4   8   2        4.94       11.55      2.37 o
   5   8   2      769.54      816.36     12.62 o
   6   8   2      176.06      167.00      9.50 o
   7   8   2       21.04       33.07      7.72 o
   8   8   2       39.03       54.90     10.91 o
   9   8   2        0.20       -3.43      7.57 o
  -9   9   2       71.19       78.31     13.60 o
  -8   9   2        8.33       14.20      8.09 o
  -7   9   2      113.92      120.00     11.68 o
  -6   9   2        0.02       -5.09      5.09 o
  -5   9   2       88.46      105.15      7.68 o
  -4   9   2        5.34        1.84      3.16 o
  -3   9   2     1395.79     1301.91     12.54 o
  -2   9   2      660.17      660.63      7.26 o
  -1   9   2      490.63      442.88      5.65 o
   0   9   2      634.09      607.23      6.59 o
   1   9   2     2758.96     2703.25     17.26 o
   2   9   2      297.23      335.61      5.33 o
   3   9   2      132.76      119.83      5.67 o
   4   9   2      214.90      207.38      5.44 o
   5   9   2       55.62       51.85      4.32 o
   6   9   2      106.84      110.17      8.16 o
   7   9   2        3.37       -4.67      6.43 o
   8   9   2       32.78       33.58     10.27 o
   9   9   2        7.01       -2.88      7.92 o
  -9  10   2        0.01        4.48      9.45 o
  -8  10   2       17.13       30.03      9.14 o
  -7  10   2      115.88      125.35     12.02 o
  -6  10   2       59.24       53.89      8.03 o
  -5  10   2      382.71      379.02     11.69 o
  -4  10   2      131.13      141.76      8.21 o
  -3  10   2     1238.99     1192.64     12.22 o
  -2  10   2      454.54      433.65      6.13 o
  -1  10   2     2199.66     2287.36     14.44 o
   0  10   2       20.88       14.34      1.85 o
   1  10   2       44.01      105.91      9.10 o
   2  10   2      105.25      127.86      3.79 o
   3  10   2     1019.90      935.17      9.94 o
   4  10   2        6.84       10.29      2.74 o
   5  10   2       52.25       41.12      4.85 o
   6  10   2        0.00       -3.89      3.89 o
   7  10   2        3.93        8.88      7.74 o
   8  10   2      106.92      132.13     14.14 o
   9  10   2       58.22       51.74     10.40 o
  -9  11   2       38.57       49.85     12.70 o
  -8  11   2       41.72       55.27     10.21 o
  -7  11   2        5.35        3.40      8.23 o
  -6  11   2        1.50       -5.49      5.49 o
  -5  11   2        2.09        6.52      4.76 o
  -4  11   2      436.01      428.64     10.63 o
  -3  11   2      464.78      476.67      8.71 o
  -2  11   2     1529.65     1568.33     12.47 o
  -1  11   2      365.35      349.96      5.40 o
   0  11   2     3173.42     3470.61     20.25 o
   1  11   2      460.76      504.93      6.44 o
   2  11   2      294.90      341.90      5.63 o
   3  11   2       43.51       52.31      3.61 o
   4  11   2       36.45       41.19      3.76 o
   5  11   2      119.64      115.56      6.81 o
   6  11   2       21.84       21.07      5.00 o
   7  11   2      291.09      293.41     22.72 o
   8  11   2       66.86       70.60     11.85 o
   9  11   2        0.01       -8.64      8.64 o
  -9  12   2        6.65       10.35     10.30 o
  -8  12   2      136.44      112.01     12.53 o
  -7  12   2        7.53        4.87      7.58 o
  -6  12   2      153.54      167.99     11.43 o
  -5  12   2       40.23       34.78      6.10 o
  -4  12   2      753.68      772.94     14.06 o
  -3  12   2      335.81      345.76      7.95 o
  -2  12   2      254.21      257.52      5.39 o
  -1  12   2       70.28       62.24      2.87 o
   0  12   2        0.60       11.21      1.89 o
   1  12   2       51.97       57.62      2.96 o
   2  12   2      270.89      232.54      4.74 o
   3  12   2        0.22        4.58      2.92 o
   4  12   2       51.87       50.05      4.28 o
   5  12   2        2.52        1.13      3.61 o
   6  12   2        0.02       -4.54      4.54 o
   7  12   2       60.49       59.86     10.48 o
   8  12   2      125.93      150.05     15.24 o
   9  12   2       31.50       28.64     10.99 o
  -9  13   2       35.92       34.11     12.52 o
  -8  13   2       72.76      104.33     12.57 o
  -7  13   2        3.01       22.58      8.60 o
  -6  13   2       63.39       78.76      9.95 o
  -5  13   2       89.96       87.35      7.82 o
  -4  13   2      292.15      276.70     10.31 o
  -3  13   2     1432.88     1575.20     15.25 o
  -2  13   2      767.68      752.40      9.47 o
  -1  13   2       73.19       74.30      3.32 o
   0  13   2      653.88      678.62      8.04 o
   1  13   2       45.78       54.00      3.05 o
   2  13   2      504.79      527.69      7.07 o
   3  13   2      279.04      292.82      7.21 o
   4  13   2      842.89      747.93     12.70 o
   5  13   2        0.27        0.76      3.60 o
   6  13   2        5.69       -0.84      5.94 o
   7  13   2       28.10       31.40      9.63 o
   8  13   2        0.04       -5.27     11.34 o
   9  13   2       13.48       -1.32      9.56 o
  -9  14   2        9.16       -5.65     10.11 o
  -8  14   2        7.49        7.14     10.01 o
  -7  14   2       31.43       42.27      9.89 o
  -6  14   2       21.87       30.18      8.16 o
  -5  14   2       84.95       98.64      8.30 o
  -4  14   2       14.50       10.75      4.26 o
  -3  14   2      356.70      376.03      8.06 o
  -2  14   2      231.31      259.94      6.30 o
  -1  14   2     1857.73     1875.19     15.34 o
   0  14   2      266.86      264.04      5.63 o
   1  14   2      288.19      317.77      6.10 o
   2  14   2     1552.12     1518.34     14.11 o
   3  14   2      344.26      335.64      7.82 o
   4  14   2      145.56      157.41      9.22 o
   5  14   2        4.16       -1.35      3.80 o
   6  14   2      112.02      108.01     11.72 o
   7  14   2       40.55       43.51     10.28 o
   8  14   2        0.70        8.64      9.01 o
   9  14   2       92.33       91.24     14.63 o
  -9  15   2       30.24       58.07     13.84 o
  -8  15   2        9.95       10.94     10.38 o
  -7  15   2       22.94       27.78      9.07 o
  -6  15   2       38.81       26.04      7.90 o
  -5  15   2       32.44       27.00      6.98 o
  -4  15   2       85.06       78.30      6.31 o
  -3  15   2      712.92      691.39     10.71 o
  -2  15   2        2.90       -1.73      2.13 o
  -1  15   2      215.81      237.37      6.10 o
   0  15   2      456.64      482.37      7.78 o
   1  15   2      275.07      340.15      6.28 o
   2  15   2      175.12      159.30      5.47 o
   3  15   2      449.62      453.46     10.33 o
   4  15   2      265.25      241.35     10.73 o
   5  15   2       38.02       35.38      5.28 o
   6  15   2       58.18       68.91     10.39 o
   7  15   2        0.45       11.48      8.82 o
   8  15   2        0.06       -6.65      8.41 o
  -8  16   2        9.11        9.36     10.30 o
  -7  16   2        5.92       12.60      8.30 o
  -6  16   2       13.19        5.96      7.44 o
  -5  16   2      127.97      116.46     10.07 o
  -4  16   2      169.55      163.49      9.41 o
  -3  16   2      476.94      488.97      9.73 o
  -2  16   2       11.08       10.22      2.70 o
  -1  16   2       20.84       25.66      2.82 o
   0  16   2       49.63       52.91      3.72 o
   1  16   2       11.36       11.75      2.15 o
   2  16   2        0.30        0.87      2.16 o
   3  16   2      493.06      485.05      9.72 o
   4  16   2      353.46      356.84      9.67 o
   5  16   2      195.95      197.60     10.55 o
   6  16   2       19.75       17.69      7.84 o
   7  16   2       63.74       69.17     12.89 o
   8  16   2        3.65        1.50      8.91 o
  -8  17   2       14.77       12.67     10.62 o
  -7  17   2      110.56      127.39     15.04 o
  -6  17   2        0.03        7.49      7.87 o
  -5  17   2       83.82       79.48      9.26 o
  -4  17   2      118.84      102.48     10.88 o
  -3  17   2      391.69      382.34      9.45 o
  -2  17   2        5.41        2.25      2.49 o
  -1  17   2      295.37      319.76      7.83 o
   0  17   2       25.37       13.51      2.88 o
   1  17   2      686.88      674.56     11.09 o
   2  17   2      171.94      176.34      5.96 o
   3  17   2       89.22       97.03      6.84 o
   4  17   2      134.12      149.54      7.38 o
   5  17   2      176.78      168.30     13.65 o
   6  17   2       43.25       33.61     11.47 o
   7  17   2       16.26       20.78      9.63 o
   8  17   2       17.59        3.79      9.50 o
  -8  18   2        2.40       -8.78      8.78 o
  -7  18   2        0.52       -8.70      8.70 o
  -6  18   2       29.03       42.50      9.25 o
  -5  18   2        0.60        6.33      6.96 o
  -4  18   2      444.59      405.09     12.75 o
  -3  18   2       22.35       17.21      3.88 o
  -2  18   2      875.90      863.60     12.62 o
  -1  18   2       49.07       42.70      4.64 o
   0  18   2      222.09      219.29      8.25 o
   1  18   2        0.94       10.94      3.60 o
   2  18   2      909.33      876.21     11.39 o
   3  18   2      551.74      543.49     10.68 o
   4  18   2       20.56       16.23      5.04 o
   5  18   2       11.64       10.61      7.33 o
   6  18   2       44.60       45.80     10.44 o
   7  18   2        3.77        5.54      8.77 o
   8  18   2       76.79       80.79     17.28 o
  -8  19   2       25.94       31.56     12.21 o
  -7  19   2       11.53        9.16      9.97 o
  -6  19   2        2.62        4.23      7.75 o
  -5  19   2       50.59       45.25      9.34 o
  -4  19   2       83.94       83.62      9.06 o
  -3  19   2       24.62       16.60      3.91 o
  -2  19   2     1215.16     1152.68     15.52 o
  -1  19   2      220.42      238.12      9.27 o
   0  19   2      125.93      143.24      7.61 o
   1  19   2       66.93       55.11      5.56 o
   2  19   2      110.15      127.85      6.20 o
   3  19   2       13.51       16.73      4.24 o
   4  19   2      148.87      138.89     12.81 o
   5  19   2        0.14       -3.28      7.17 o
   6  19   2       27.41       44.42     10.39 o
   7  19   2        0.81       -5.14      8.55 o
   8  19   2        6.13       -9.38      9.38 o
  -7  20   2        1.82       16.18     10.64 o
  -6  20   2       74.92       85.43     13.48 o
  -5  20   2       25.70       39.39      9.01 o
  -4  20   2      319.79      334.07     16.79 o
  -3  20   2        0.68       -4.32      4.32 o
  -2  20   2       60.90       88.88      7.27 o
  -1  20   2       89.47      115.84      7.18 o
   0  20   2       73.74       78.55      6.45 o
   1  20   2      401.90      397.27      8.68 o
   2  20   2      361.04      322.62      8.82 o
   3  20   2      173.83      186.93      8.59 o
   4  20   2      436.67      397.60     18.62 o
   5  20   2        4.89        2.35      7.50 o
   6  20   2       20.84       24.95      9.69 o
   7  20   2        0.01       -8.21      8.21 o
  -7  21   2       10.71       18.53     11.06 o
  -6  21   2       39.63       42.94     11.50 o
  -5  21   2       72.49       78.98     11.12 o
  -4  21   2      231.19      222.04     14.85 o
  -3  21   2        1.86       -1.67      5.47 o
  -2  21   2      159.02      152.20      8.43 o
  -1  21   2      482.58      473.57     11.59 o
   0  21   2       78.07       80.49      6.39 o
   1  21   2        0.86        3.83      4.26 o
   2  21   2       47.29       36.31      4.29 o
   3  21   2       27.59       31.98      5.55 o
   4  21   2       63.71       60.23     10.19 o
   5  21   2      130.40      145.39     14.27 o
   6  21   2       17.85       12.20      9.24 o
   7  21   2       53.25       54.98     12.30 o
  -7  22   2       23.24       22.46     11.81 o
  -6  22   2        2.20       -3.49      8.93 o
  -5  22   2      150.97      143.20     13.50 o
  -4  22   2        0.71        2.16      7.11 o
  -3  22   2      439.71      434.12     14.02 o
  -2  22   2      134.37      123.49      9.26 o
  -1  22   2      218.11      239.83     10.37 o
   0  22   2        6.12        8.89      4.68 o
   1  22   2       26.70       24.89      7.09 o
   2  22   2        0.42        2.07      3.34 o
   3  22   2      199.06      231.74     13.67 o
   4  22   2        0.39        1.51      7.59 o
   5  22   2        4.56        7.65      8.91 o
   6  22   2       23.07       32.83     14.65 o
   7  22   2      108.00      110.53     14.90 o
  -6  23   2       12.20       12.24     10.19 o
  -5  23   2        0.52        3.19      8.39 o
  -4  23   2        7.62        7.59      7.30 o
  -3  23   2       40.75       59.61      7.71 o
  -2  23   2      133.30      140.36      9.80 o
  -1  23   2       11.34        6.83      5.29 o
   0  23   2      119.59      118.58      8.99 o
   1  23   2       18.89       21.31      6.18 o
   2  23   2      132.74      143.30     11.39 o
   3  23   2        2.18        5.14      6.69 o
   4  23   2       42.00       46.82     10.29 o
   5  23   2        7.48       14.07      8.60 o
   6  23   2       56.78       59.83     12.47 o
  -6  24   2       27.85       33.24     11.76 o
  -5  24   2        8.39       11.71      9.03 o
  -4  24   2       29.33       25.08      8.92 o
  -3  24   2        1.37        0.43      5.63 o
  -2  24   2        4.48       13.10      6.03 o
  -1  24   2        2.22        3.66      5.44 o
   0  24   2       18.23       19.72      6.02 o
   1  24   2       67.82       69.34      9.23 o
   2  24   2      204.23      210.67     13.98 o
   3  24   2       94.94      115.66     11.41 o
   4  24   2       31.83       23.42      8.52 o
   5  24   2        9.89        4.23     11.60 o
   6  24   2        0.56       -8.87      8.87 o
  -5  25   2        7.40       -7.61      9.17 o
  -4  25   2       29.26       35.27     10.11 o
  -3  25   2       90.17       93.29      9.23 o
  -2  25   2      207.43      212.46     12.02 o
  -1  25   2        5.51       -4.99      4.99 o
   0  25   2       43.71       38.61      7.28 o
   1  25   2        5.49       -6.42      6.91 o
   2  25   2        0.03       14.74      7.27 o
   3  25   2       33.52       32.31      8.52 o
   4  25   2      279.18      308.87     20.32 o
   5  25   2        2.16       16.97      9.83 o
  -5  26   2        0.64        8.90     10.29 o
  -4  26   2      137.17      151.02     26.26 o
  -3  26   2       34.97       31.64      8.25 o
  -2  26   2        7.96        8.65      6.17 o
  -1  26   2       27.03       25.55      7.38 o
   0  26   2      122.42      123.15     12.29 o
   1  26   2       17.75       16.79      7.53 o
   2  26   2      464.89      455.33     18.09 o
   3  26   2       10.37       13.28      7.65 o
   4  26   2        2.71        3.43      8.75 o
   5  26   2        1.03       -2.69      9.21 o
  -4  27   2        1.68       -0.01      9.57 o
  -3  27   2        0.82       11.65      9.73 o
  -2  27   2       39.90       56.22     10.18 o
  -1  27   2       56.94       75.38     10.78 o
   0  27   2       14.30       17.20      8.01 o
   1  27   2       55.72       65.06     10.11 o
   2  27   2       35.72       44.91      9.61 o
   3  27   2       43.16       58.37     10.05 o
   4  27   2       20.54       16.41      9.81 o
  -4  28   2        0.27       -7.12     14.98 o
  -3  28   2        0.02        3.08     12.08 o
  -2  28   2        9.15        7.40     11.87 o
  -1  28   2       17.29       11.57      8.51 o
   0  28   2        2.69       -1.17      7.64 o
   1  28   2       23.96       14.26      7.92 o
   2  28   2        0.01       -0.59      7.63 o
   3  28   2        0.70       -4.44      7.19 o
   4  28   2        3.40       -4.62      9.01 o
  -3  29   2       90.56      101.51     17.61 o
  -2  29   2       48.63       60.97     14.80 o
  -1  29   2       75.43       56.73     18.06 o
   0  29   2        4.12       10.42     10.53 o
   1  29   2        9.40        5.60      7.49 o
   2  29   2        0.78        8.84      8.10 o
   3  29   2       30.34       36.95      9.63 o
  -1  30   2       27.77       14.18     12.04 o
   0  30   2       28.43       32.34     14.30 o
   1  30   2       47.71       42.22      9.59 o
  -9   0   3       14.61       15.87     15.56 o
  -7   0   3      871.58      862.59     36.01 o
  -5   0   3      272.63      290.74     22.94 o
  -3   0   3      229.41      305.63     52.61 o
  -1   0   3      904.69      869.48     11.11 o
   1   0   3       19.13       25.97      6.45 o
   3   0   3     6630.67     6690.23     49.10 o
   5   0   3      563.76      562.99     14.22 o
   7   0   3        1.97        0.80      6.34 o
   9   0   3       36.23       60.22     15.81 o
 -10   1   3        0.14       -8.21      8.49 o
  -9   1   3       30.82       26.50     10.82 o
  -8   1   3       30.42       34.91      9.95 o
  -7   1   3       69.42       84.32     12.67 o
  -6   1   3      217.64      206.51     16.35 o
  -5   1   3       17.20       18.43      5.15 o
  -4   1   3      136.38      141.45      6.75 o
  -3   1   3      819.13      765.96     10.67 o
  -2   1   3      302.82      276.55      5.95 o
  -1   1   3      147.71      180.47      4.15 o
   0   1   3      285.52      280.51      3.16 o
   1   1   3     2378.11     2290.09     12.07 o
   2   1   3       65.67       86.74      2.52 o
   3   1   3        1.98       13.92      1.97 o
   4   1   3       43.26       44.38      3.19 o
   5   1   3        9.39       13.49      3.17 o
   6   1   3        1.00        2.70      3.78 o
   7   1   3       44.93       44.71      5.84 o
   8   1   3      116.80      114.31      9.80 o
   9   1   3       61.34       78.73     11.54 o
  10   1   3       26.05       34.55     11.74 o
 -10   2   3        2.48        3.47      9.90 o
  -9   2   3        3.15        0.91      8.61 o
  -8   2   3        0.78       -3.11      7.68 o
  -7   2   3        1.70        2.50      8.16 o
  -6   2   3       83.22       84.54      9.35 o
  -5   2   3      425.94      394.34     14.49 o
  -4   2   3       15.37       11.78      3.21 o
  -3   2   3     2854.70     2987.19     22.96 o
  -2   2   3     3862.30     3557.70     22.58 o
  -1   2   3     6519.09     6407.23     30.29 o
   0   2   3     4799.34     4303.62     19.96 o
   1   2   3     1607.14     1717.69     10.57 o
   2   2   3      574.06      605.62      5.79 o
   3   2   3      652.78      585.39      6.89 o
   4   2   3      294.85      316.17      6.06 o
   5   2   3        3.93        4.55      2.82 o
   6   2   3      505.98      471.57     10.54 o
   7   2   3       92.58       73.92      6.57 o
   8   2   3        5.64        4.64      6.84 o
   9   2   3        4.59       25.81     10.96 o
  10   2   3       46.80       45.66     11.61 o
 -10   3   3        0.50       -8.58      8.58 o
  -9   3   3        0.93       -1.97      8.43 o
  -8   3   3        0.00        4.34      7.81 o
  -7   3   3       15.02        8.46      8.44 o
  -6   3   3      250.23      237.09     14.25 o
  -5   3   3       26.80       28.81      5.89 o
  -4   3   3     1143.47     1052.77     13.87 o
  -3   3   3      981.55      987.44     11.47 o
  -2   3   3     1162.73     1177.83     10.85 o
  -1   3   3       86.07      145.40      9.39 o
   0   3   3        4.14       15.12      1.45 o
   1   3   3     3351.10     2977.84     14.64 o
   2   3   3      676.23      637.55      5.82 o
   3   3   3      688.74      727.97      7.66 o
   4   3   3     2103.33     2131.75     15.70 o
   5   3   3      546.94      524.84      9.02 o
   6   3   3        2.96       14.68      4.18 o
   7   3   3        0.02        0.41      4.51 o
   8   3   3      127.24      128.60     11.24 o
   9   3   3       35.43       28.20      9.77 o
  10   3   3       49.73       70.47     12.54 o
 -10   4   3        1.84       -8.75      9.98 o
  -9   4   3       15.09       -6.65      7.92 o
  -8   4   3      192.21      206.09     15.05 o
  -7   4   3      204.03      201.76     15.67 o
  -6   4   3      668.59      595.35     19.35 o
  -5   4   3       35.08       45.17      6.53 o
  -4   4   3      150.04      127.21      7.00 o
  -3   4   3      128.73      126.53      6.34 o
  -2   4   3      611.17      644.51      7.98 o
  -1   4   3      977.92      995.54      8.36 o
   0   4   3     5524.38     5625.99     27.14 o
   1   4   3      443.26      437.64      6.90 o
   2   4   3      207.44      218.71      3.16 o
   3   4   3       36.96       49.93      2.61 o
   4   4   3      978.42     1009.27     10.09 o
   5   4   3      360.27      329.97      7.33 o
   6   4   3     1322.96     1249.30     16.63 o
   7   4   3      111.85      105.94      7.52 o
   8   4   3        0.12       -5.90      5.90 o
   9   4   3        7.23       23.45      9.47 o
  10   4   3       15.78       36.56     11.18 o
 -10   5   3        3.00        2.80     11.42 o
  -9   5   3        0.03        6.21      9.08 o
  -8   5   3        1.26       10.77      7.93 o
  -7   5   3       57.62       67.87      9.91 o
  -6   5   3       82.22      103.72     10.63 o
  -5   5   3       55.39       42.59      6.56 o
  -4   5   3     1781.07     2007.71     18.80 o
  -3   5   3      161.55      174.18      5.95 o
  -2   5   3       53.53       38.21      2.70 o
  -1   5   3     4135.76     4062.69     21.13 o
   0   5   3      525.21      480.98      5.63 o
   1   5   3      593.88      572.83     11.20 o
   2   5   3      157.40      145.99      4.24 o
   3   5   3      315.41      265.07      3.93 o
   4   5   3      268.31      263.44      5.68 o
   5   5   3       91.76      100.18      5.10 o
   6   5   3      102.54      106.41      6.64 o
   7   5   3      275.68      320.16     11.82 o
   8   5   3        7.49        8.54      7.31 o
   9   5   3      235.80      261.12     17.77 o
 -10   6   3       13.56        8.52     12.83 o
  -9   6   3       13.28       11.83      9.01 o
  -8   6   3       10.62       12.63      8.19 o
  -7   6   3        4.18       -0.11      6.89 o
  -6   6   3      217.19      191.94     12.95 o
  -5   6   3        0.15        9.10      4.36 o
  -4   6   3      649.50      633.96     11.64 o
  -3   6   3      388.41      354.03      6.94 o
  -2   6   3      123.21      111.43      5.98 o
  -1   6   3     1321.28     1251.18      9.52 o
   0   6   3     5925.98     5985.74     29.20 o
   1   6   3      664.54      772.06      6.31 o
   2   6   3     1553.76     1539.53     12.70 o
   3   6   3       88.87       88.30      3.27 o
   4   6   3        1.00        5.84      2.02 o
   5   6   3     1268.77     1243.49     13.79 o
   6   6   3      105.41      103.38      6.57 o
   7   6   3      596.62      619.24     15.47 o
   8   6   3       66.69       63.46      8.93 o
   9   6   3        9.92       16.13      8.99 o
  -9   7   3       86.83       81.70     12.26 o
  -8   7   3        1.14       -1.21      7.41 o
  -7   7   3      248.42      249.38     15.60 o
  -6   7   3       47.43       60.68      9.24 o
  -5   7   3      324.15      332.26     14.16 o
  -4   7   3       87.73       98.40      6.34 o
  -3   7   3      120.69      131.73      6.33 o
  -2   7   3     3117.57     3366.23     20.13 o
  -1   7   3      801.09      839.70      7.82 o
   0   7   3       15.80        9.01      1.53 o
   1   7   3      795.88      807.55      7.14 o
   2   7   3       66.15       98.27     10.53 o
   3   7   3      144.52      139.18      3.80 o
   4   7   3      583.06      564.97      8.34 o
   5   7   3        4.28       10.88      3.23 o
   6   7   3      126.39      149.79      7.56 o
   7   7   3        4.07        5.39      5.48 o
   8   7   3        7.39       -1.66      6.38 o
   9   7   3       44.61       52.28     11.03 o
  -9   8   3       16.81       13.46      9.49 o
  -8   8   3        0.12       11.30      8.57 o
  -7   8   3      791.44      813.62     22.93 o
  -6   8   3      135.02      152.07     12.04 o
  -5   8   3       83.87       68.07      6.85 o
  -4   8   3      184.72      169.46      8.43 o
  -3   8   3      115.45      114.63      6.45 o
  -2   8   3      465.75      398.15      6.92 o
  -1   8   3     1488.00     1639.05     11.71 o
   0   8   3       59.81       79.17      3.01 o
   1   8   3     3305.21     3241.31     17.15 o
   2   8   3      455.88      465.20      4.96 o
   3   8   3       63.71       82.25      2.98 o
   4   8   3      133.97      124.77      6.07 o
   5   8   3       29.94       25.26      3.42 o
   6   8   3      166.61      176.78      8.77 o
   7   8   3        2.56        2.00      6.28 o
   8   8   3        8.45        6.05      6.89 o
   9   8   3        0.02       -7.81      7.81 o
  -9   9   3       37.14       39.30     10.68 o
  -8   9   3        0.42        0.06      8.07 o
  -7   9   3      180.78      189.33     14.05 o
  -6   9   3      255.99      308.48     16.12 o
  -5   9   3       53.73       39.99      6.23 o
  -4   9   3      567.55      567.65     10.95 o
  -3   9   3      171.71      203.54      6.09 o
  -2   9   3      824.26      899.20      9.21 o
  -1   9   3      271.48      263.20      4.97 o
   0   9   3      816.47      719.66      7.13 o
   1   9   3      190.50      203.29      3.81 o
   2   9   3        0.27       16.24      3.79 o
   3   9   3        8.88        5.24      2.03 o
   4   9   3       30.86       22.61      3.29 o
   5   9   3        4.40        6.73      2.83 o
   6   9   3      591.37      585.12     13.66 o
   7   9   3      326.73      300.87     16.45 o
   8   9   3        7.85        4.01      7.01 o
   9   9   3        0.45        2.27      9.47 o
  -9  10   3        0.65       14.25      9.64 o
  -8  10   3      173.49      206.13     16.03 o
  -7  10   3       52.55       60.05     10.20 o
  -6  10   3      187.46      209.76     14.04 o
  -5  10   3       39.26       30.36      6.63 o
  -4  10   3        0.12        0.66      3.31 o
  -3  10   3      109.65      105.34      5.99 o
  -2  10   3      552.87      548.24      7.40 o
  -1  10   3       96.51      125.04      4.41 o
   0  10   3     1262.93     1320.25     10.42 o
   1  10   3     1534.29     1578.52     11.96 o
   2  10   3       97.30      106.14      3.08 o
   3  10   3      103.28       82.14      3.50 o
   4  10   3      217.43      200.03      5.62 o
   5  10   3      260.51      248.19      8.77 o
   6  10   3        8.42       10.79      4.28 o
   7  10   3       80.70       64.46     10.18 o
   8  10   3        0.33       -6.59      6.59 o
   9  10   3        0.49       -3.92     13.42 o
  -9  11   3       54.00       63.59     13.74 o
  -8  11   3       12.07       15.82      8.50 o
  -7  11   3       24.73       20.21      8.71 o
  -6  11   3      397.68      418.50     17.04 o
  -5  11   3      451.68      503.70     15.99 o
  -4  11   3      371.83      376.75     10.11 o
  -3  11   3      136.74      116.49      5.75 o
  -2  11   3       79.09       74.22      3.53 o
  -1  11   3        9.68      111.06     16.79 o
   0  11   3     1778.56     1778.04     13.23 o
   1  11   3     3905.70     3923.82     24.83 o
   2  11   3      309.53      274.73      4.73 o
   3  11   3      236.30      205.57      5.14 o
   4  11   3      222.63      219.90      6.42 o
   5  11   3      135.65      124.14      7.28 o
   6  11   3        0.11       -4.36      4.36 o
   7  11   3       45.48       31.14      8.92 o
   8  11   3       45.47       46.74      8.84 o
   9  11   3       16.34        8.35      8.12 o
  -9  12   3       44.29       58.60     13.74 o
  -8  12   3        3.17       -5.29      8.20 o
  -7  12   3      158.06      210.95     15.13 o
  -6  12   3      166.86      160.62     12.77 o
  -5  12   3        8.84       10.76      6.43 o
  -4  12   3        0.01        6.53      3.77 o
  -3  12   3      748.46      744.61     11.25 o
  -2  12   3      375.51      336.92      6.98 o
  -1  12   3     2955.84     3078.00     18.87 o
   0  12   3      674.09      688.32      7.83 o
   1  12   3       68.07      134.29      9.58 o
   2  12   3      179.83      175.21      4.92 o
   3  12   3      273.27      279.56      6.03 o
   4  12   3       88.79       87.38      5.07 o
   5  12   3      300.89      302.23      9.89 o
   6  12   3      259.62      221.48     12.16 o
   7  12   3       14.67        2.69      7.55 o
   8  12   3       14.17        9.45      7.40 o
   9  12   3       63.56       37.53      9.59 o
  -9  13   3        4.82       23.56     11.82 o
  -8  13   3        9.06       15.95      9.01 o
  -7  13   3        3.82        5.31      7.85 o
  -6  13   3       22.86       22.21      7.99 o
  -5  13   3      211.06      229.54     13.91 o
  -4  13   3      159.37      177.37     11.60 o
  -3  13   3     1893.61     1862.29     18.43 o
  -2  13   3      204.03      217.64      6.62 o
  -1  13   3      234.63      248.15      5.61 o
   0  13   3       19.15        8.16      2.01 o
   1  13   3     1038.49     1037.30     10.50 o
   2  13   3      181.62      195.15      5.50 o
   3  13   3     1105.10     1050.71     13.32 o
   4  13   3       11.53       12.67      2.65 o
   5  13   3        1.31        1.10      2.84 o
   6  13   3       25.25       32.56      8.50 o
   7  13   3      139.41      158.06     14.06 o
   8  13   3       49.79       33.79      9.97 o
   9  13   3       33.18       24.55      9.13 o
  -9  14   3        0.25      -10.46     11.03 o
  -8  14   3      161.80      153.94     14.64 o
  -7  14   3       26.27       25.91      8.98 o
  -6  14   3      101.32      102.23     11.39 o
  -5  14   3       16.07        8.89      6.93 o
  -4  14   3      101.47       90.19      7.77 o
  -3  14   3       44.50       52.19      4.07 o
  -2  14   3      261.51      253.50      6.56 o
  -1  14   3       34.91       28.03      2.89 o
   0  14   3      132.21      146.08      4.85 o
   1  14   3      509.69      483.95      7.59 o
   2  14   3        5.50        9.10      2.25 o
   3  14   3       19.71       28.65      3.54 o
   4  14   3       22.04       25.82      4.49 o
   5  14   3      313.64      287.35     10.17 o
   6  14   3        0.04       -4.93      6.79 o
   7  14   3        0.14        2.95      7.82 o
   8  14   3       13.20        1.23      8.48 o
  -8  15   3        4.04       -9.41      9.41 o
  -7  15   3       13.78        9.33      9.08 o
  -6  15   3        6.95        7.93      7.73 o
  -5  15   3       64.16       77.31      9.95 o
  -4  15   3      354.73      380.12     13.49 o
  -3  15   3       80.94       76.65      4.94 o
  -2  15   3       10.98       13.52      2.75 o
  -1  15   3        9.39       13.36      2.69 o
   0  15   3      403.69      399.59      7.52 o
   1  15   3      590.73      607.74      8.75 o
   2  15   3      253.17      253.12      6.24 o
   3  15   3      640.29      626.96     11.17 o
   4  15   3      430.17      453.06     11.32 o
   5  15   3       39.08       34.37      7.47 o
   6  15   3      136.82      134.96     12.79 o
   7  15   3       26.77       31.79      9.46 o
   8  15   3       29.10       24.52     10.04 o
  -8  16   3       14.71        9.05     10.38 o
  -7  16   3       51.47       52.05     11.43 o
  -6  16   3        0.13        2.00      7.52 o
  -5  16   3      313.86      323.73     16.99 o
  -4  16   3      132.22      138.52      9.93 o
  -3  16   3        9.03        5.09      3.40 o
  -2  16   3      388.85      364.03      8.03 o
  -1  16   3        6.18        5.61      2.58 o
   0  16   3        5.09        3.34      2.40 o
   1  16   3      296.40      339.95      7.34 o
   2  16   3       23.26       27.80      3.36 o
   3  16   3      178.74      173.45      7.20 o
   4  16   3       23.40       24.60      4.10 o
   5  16   3        4.52       -3.03      7.01 o
   6  16   3      323.78      333.69     18.89 o
   7  16   3        7.31        1.98      8.22 o
   8  16   3       25.71       31.84     10.76 o
  -8  17   3        0.53       -5.27      9.75 o
  -7  17   3       12.64        9.96      8.62 o
  -6  17   3        1.71        1.74      7.49 o
  -5  17   3        2.60       -5.10      6.86 o
  -4  17   3      455.72      403.61     14.91 o
  -3  17   3      219.17      223.09      9.07 o
  -2  17   3      278.77      290.91      7.94 o
  -1  17   3        5.47        8.26      3.07 o
   0  17   3       30.95       24.33      3.21 o
   1  17   3      312.45      278.15      7.20 o
   2  17   3      237.32      195.88      6.71 o
   3  17   3      111.47      119.90      6.73 o
   4  17   3      914.29      868.89     16.24 o
   5  17   3        4.96        5.43      7.06 o
   6  17   3        4.37        3.45      7.46 o
   7  17   3       51.12       39.88     10.37 o
   8  17   3       59.03       62.90     12.74 o
  -8  18   3        1.66       -1.59     10.26 o
  -7  18   3       49.89       72.86     13.28 o
  -6  18   3       23.02       13.59      8.46 o
  -5  18   3        8.34        9.01      7.48 o
  -4  18   3      139.90      131.95     10.24 o
  -3  18   3       15.13       11.12      4.03 o
  -2  18   3       10.90        7.72      3.69 o
  -1  18   3        1.96        4.73      3.18 o
   0  18   3      126.03      113.37      8.02 o
   1  18   3      640.50      634.95     10.46 o
   2  18   3       97.33      102.76      5.10 o
   3  18   3       49.51       57.03      5.14 o
   4  18   3       55.05       53.05      7.23 o
   5  18   3      291.55      323.99     17.39 o
   6  18   3        5.26       -0.97      7.89 o
   7  18   3       40.87       31.55     10.27 o
   8  18   3        0.12       15.17     10.31 o
  -7  19   3       15.28       19.34     10.76 o
  -6  19   3        4.48       -0.15      8.29 o
  -5  19   3      149.60      201.45     14.56 o
  -4  19   3       25.25       44.45      8.80 o
  -3  19   3      645.12      632.50     14.04 o
  -2  19   3       18.37       10.14      3.78 o
  -1  19   3      268.59      276.09      8.83 o
   0  19   3       58.86       56.27      4.95 o
   1  19   3        6.20       11.68      2.85 o
   2  19   3       53.38       50.68      3.83 o
   3  19   3      595.96      590.74     12.07 o
   4  19   3        6.01        9.11      6.88 o
   5  19   3       67.38       59.41     10.21 o
   6  19   3        9.16        6.63      7.95 o
   7  19   3       21.49       27.20     10.80 o
  -7  20   3       14.66       23.69     10.98 o
  -6  20   3       18.51       17.23      9.30 o
  -5  20   3       28.80       26.95      8.75 o
  -4  20   3        6.91        0.77      7.33 o
  -3  20   3      128.79      137.09     10.36 o
  -2  20   3      321.70      330.69     10.26 o
  -1  20   3      479.92      478.38     10.70 o
   0  20   3      685.72      648.35     11.69 o
   1  20   3      268.58      271.65      8.47 o
   2  20   3      219.53      181.45      6.32 o
   3  20   3      250.78      245.63     11.31 o
   4  20   3        0.91        0.07      6.78 o
   5  20   3       12.42       21.89      8.60 o
   6  20   3        4.76        9.19      8.45 o
   7  20   3       52.39       45.56     11.47 o
  -7  21   3       23.97       24.05     11.63 o
  -6  21   3       74.54       89.86     17.86 o
  -5  21   3       24.57       20.45      8.92 o
  -4  21   3      224.47      235.77     13.52 o
  -3  21   3      604.79      567.63     15.68 o
  -2  21   3      156.63      162.50      9.55 o
  -1  21   3       60.69       63.52      6.27 o
   0  21   3        0.41        0.97      3.44 o
   1  21   3       17.54       32.94      4.50 o
   2  21   3      350.27      358.03     10.21 o
   3  21   3      216.13      205.69     13.40 o
   4  21   3       31.40       21.92      8.83 o
   5  21   3       19.53       27.44      9.42 o
   6  21   3        0.03       -7.68      7.68 o
   7  21   3        8.52       15.82     10.34 o
  -6  22   3       80.12       88.87     14.08 o
  -5  22   3        1.10        3.04      7.99 o
  -4  22   3       48.10       39.25      7.84 o
  -3  22   3        3.34        1.48      5.46 o
  -2  22   3        0.46       -5.02      5.28 o
  -1  22   3       22.14       24.31      6.02 o
   0  22   3       96.35       99.40      8.17 o
   1  22   3      101.25       91.25      8.12 o
   2  22   3        1.04        1.87      4.49 o
   3  22   3        7.64        1.63      5.99 o
   4  22   3      168.23      179.02     14.87 o
   5  22   3        7.62       -3.82      8.01 o
   6  22   3      109.49      121.20     14.30 o
  -6  23   3        2.05        3.21     10.36 o
  -5  23   3       50.56       51.36     10.45 o
  -4  23   3        2.83        2.19      6.20 o
  -3  23   3       59.79       50.29      7.80 o
  -2  23   3       14.15        9.55      5.97 o
  -1  23   3       60.85       45.37      7.05 o
   0  23   3      314.34      297.96     14.98 o
   1  23   3      166.19      168.08     14.15 o
   2  23   3      105.80      117.72     10.70 o
   3  23   3        3.32       -2.89      5.88 o
   4  23   3        6.82       -2.06      7.71 o
   5  23   3       88.28       91.61     16.15 o
   6  23   3       32.31       51.26     11.17 o
  -6  24   3       33.08       25.89     11.61 o
  -5  24   3        7.60       10.93     10.10 o
  -4  24   3       56.08       59.75      9.34 o
  -3  24   3       36.15       33.80      7.37 o
  -2  24   3       98.68       90.72      8.70 o
  -1  24   3      365.32      370.16     13.72 o
   0  24   3        0.66       -1.25      6.58 o
   1  24   3        3.57       13.41      8.53 o
   2  24   3        0.46       -3.04      6.10 o
   3  24   3        0.82        1.99      6.42 o
   4  24   3        0.34        8.24      8.19 o
   5  24   3        5.13        8.28      9.11 o
   6  24   3       15.17        8.22      9.73 o
  -5  25   3       83.76      113.50     15.22 o
  -4  25   3       48.76       52.40     10.40 o
  -3  25   3      120.58      134.19     10.90 o
  -2  25   3       38.45       31.49      7.82 o
  -1  25   3        0.07        6.68      7.43 o
   0  25   3       58.08       88.96     10.93 o
   1  25   3       92.70      117.56     12.02 o
   2  25   3       15.61       10.83      7.07 o
   3  25   3       15.93       15.01      7.36 o
   4  25   3        0.21        1.27     10.05 o
   5  25   3       34.46       47.32     13.10 o
  -5  26   3        9.44        5.84     12.94 o
  -4  26   3       18.80        1.77     10.92 o
  -3  26   3        3.95       -7.55      7.55 o
  -2  26   3       40.15       38.69      9.51 o
  -1  26   3      160.11      188.86     14.42 o
   0  26   3       26.15       27.78      8.51 o
   1  26   3       27.92       49.51      9.63 o
   2  26   3       10.85       10.05      7.52 o
   3  26   3        0.14       -5.37      6.76 o
   4  26   3        0.48       -2.34      8.50 o
   5  26   3       97.66      104.89     14.37 o
  -4  27   3        8.84       20.52     15.55 o
  -3  27   3        7.61        8.21      9.79 o
  -2  27   3        7.32       18.16      8.86 o
  -1  27   3        0.05       -3.32      7.25 o
   0  27   3       45.37       47.08     10.22 o
   1  27   3       55.42       50.80     10.00 o
   2  27   3       13.81       10.23      7.71 o
   3  27   3       65.65       65.45     10.25 o
   4  27   3      106.47       97.93     14.08 o
  -3  28   3        0.76       -2.79     13.32 o
  -2  28   3       65.26       87.09     12.22 o
  -1  28   3        0.24        6.06      7.73 o
   0  28   3       65.88       89.20     12.37 o
   1  28   3        0.02       -0.35      8.23 o
   2  28   3       28.26       18.89      8.16 o
   3  28   3        6.59       -1.55      7.49 o
  -2  29   3       40.81       55.43     17.69 o
  -1  29   3        2.19        3.05      8.24 o
   0  29   3       19.17       23.78      9.93 o
   1  29   3        0.02        6.18      7.84 o
   2  29   3       40.17       40.51      9.89 o
   0  30   3       62.53       73.65     11.89 o
 -10   0   4        1.93       11.44     21.12 o
  -8   0   4        2.60        7.13     12.64 o
  -6   0   4        3.12        9.48     10.19 o
  -4   0   4      888.95      971.12     20.47 o
  -2   0   4     1820.59     1789.20     20.20 o
   0   0   4     3253.82     3444.21     23.12 o
   2   0   4     1495.39     1491.05     13.88 o
   4   0   4     1636.34     1572.12     19.08 o
   6   0   4      191.44      173.99     10.86 o
   8   0   4      319.67      406.95     28.53 o
 -10   1   4       35.38       53.31     12.90 o
  -9   1   4        2.06       -9.19      9.44 o
  -8   1   4        0.11       -0.39      8.51 o
  -7   1   4      139.49      118.49     11.74 o
  -6   1   4       21.60       26.37      7.72 o
  -5   1   4      480.79      487.13     19.62 o
  -4   1   4      710.69      739.28     12.76 o
  -3   1   4     2758.14     2850.93     23.17 o
  -2   1   4        3.82        8.06      2.29 o
  -1   1   4      152.82      184.12      4.02 o
   0   1   4     1743.35     1684.53      9.61 o
   1   1   4       49.73       42.46      1.91 o
   2   1   4      217.02      234.75      3.44 o
   3   1   4       83.65       95.26      4.87 o
   4   1   4       37.94       50.00      3.29 o
   5   1   4       26.03       28.91      3.52 o
   6   1   4      265.57      257.35      8.32 o
   7   1   4        0.43       -1.28      4.85 o
   8   1   4       83.02       87.55     10.61 o
   9   1   4        1.24        4.98      8.43 o
 -10   2   4        0.26        3.53     10.42 o
  -9   2   4        8.71       11.90     10.57 o
  -8   2   4       18.01       -0.71      8.96 o
  -7   2   4        8.49       -2.94      7.25 o
  -6   2   4      407.12      426.77     17.29 o
  -5   2   4       27.83       33.54      6.89 o
  -4   2   4        9.18        3.12      3.64 o
  -3   2   4       14.99       13.57      2.90 o
  -2   2   4     1509.36     1737.64     14.95 o
  -1   2   4      485.98      487.88      5.92 o
   0   2   4      499.19      573.09      5.31 o
   1   2   4       47.58       65.73      2.27 o
   2   2   4      173.49      158.79      3.73 o
   3   2   4      426.85      421.49      5.89 o
   4   2   4       15.90       25.42      2.55 o
   5   2   4        0.03       -2.03      2.51 o
   6   2   4       20.87       24.47      4.45 o
   7   2   4        8.12        8.19      5.31 o
   8   2   4       16.42       14.86      8.01 o
   9   2   4       99.09      100.46     12.03 o
  -9   3   4        1.64        3.57      8.75 o
  -8   3   4       69.32       46.33     11.14 o
  -7   3   4       67.04       72.11     10.26 o
  -6   3   4      456.30      441.90     17.95 o
  -5   3   4       19.21       15.40      6.35 o
  -4   3   4       20.63       17.89      4.01 o
  -3   3   4       63.27       51.29      4.53 o
  -2   3   4     1776.99     1804.07     14.75 o
  -1   3   4     1031.13      985.57      9.07 o
   0   3   4      335.66      329.62      4.54 o
   1   3   4      849.69      814.76      5.36 o
   2   3   4       49.07       97.28      8.78 o
   3   3   4      975.29      896.40      6.97 o
   4   3   4      120.69      141.83      4.49 o
   5   3   4        5.81        2.80      2.71 o
   6   3   4      150.84      152.48      7.27 o
   7   3   4      319.19      306.62     11.82 o
   8   3   4       40.20       33.59      8.75 o
   9   3   4        8.65       15.00      9.08 o
  -9   4   4       65.72       67.63     12.15 o
  -8   4   4       44.69       35.21      9.65 o
  -7   4   4        9.94        5.76      7.43 o
  -6   4   4       60.06       90.53     11.10 o
  -5   4   4        4.22       14.50      6.06 o
  -4   4   4       11.46        4.44      3.70 o
  -3   4   4      121.17      110.05      4.74 o
  -2   4   4      114.21      121.97      5.60 o
  -1   4   4       23.60       25.95      2.20 o
   0   4   4      304.55      332.20      4.63 o
   1   4   4      704.52      689.99      6.05 o
   2   4   4        9.95        9.07      1.96 o
   3   4   4      378.06      304.16      4.71 o
   4   4   4        3.70        4.62      1.89 o
   5   4   4      376.15      323.52      6.93 o
   6   4   4        9.89       11.99      4.00 o
   7   4   4       52.95       45.16      7.43 o
   8   4   4       42.91       40.82      8.97 o
   9   4   4      112.60      119.40     12.69 o
  -9   5   4        0.02       -4.11      8.75 o
  -8   5   4       68.40       60.21     10.91 o
  -7   5   4      312.44      298.71     19.07 o
  -6   5   4      747.68      813.27     22.29 o
  -5   5   4       67.03       69.05      7.90 o
  -4   5   4      122.29      160.54      7.74 o
  -3   5   4     1339.81     1497.34     14.60 o
  -2   5   4      398.65      490.46      7.26 o
  -1   5   4     1043.19      948.42      8.87 o
   0   5   4     2120.76     2138.56     15.32 o
   1   5   4      693.46      696.10      6.60 o
   2   5   4      688.70      673.50      8.40 o
   3   5   4      631.20      666.10      8.25 o
   4   5   4      201.02      173.48      3.97 o
   5   5   4        2.91        3.34      2.36 o
   6   5   4      146.86      137.64      6.95 o
   7   5   4       42.00       38.88      7.30 o
   8   5   4       14.69       17.28      6.92 o
   9   5   4       14.88       12.37      8.76 o
  -9   6   4        5.88        1.76      9.30 o
  -8   6   4       21.46       26.30      9.46 o
  -7   6   4       94.62       94.27     11.28 o
  -6   6   4      100.13      133.99     17.37 o
  -5   6   4      748.07      784.33     20.18 o
  -4   6   4      128.42      130.52      9.15 o
  -3   6   4       24.24       34.81      3.34 o
  -2   6   4       10.82       33.63      6.13 o
  -1   6   4        0.20       -0.54      1.66 o
   0   6   4       19.58       19.19      2.08 o
   1   6   4       46.53       40.84      2.40 o
   2   6   4     2601.06     2316.71     23.74 o
   3   6   4      897.19      896.91     11.84 o
   4   6   4        4.57       -1.03      2.07 o
   5   6   4       91.49       87.96      4.62 o
   6   6   4      151.15      143.13      7.03 o
   7   6   4       38.14       36.65      7.26 o
   8   6   4       46.09       67.24      9.06 o
   9   6   4       16.79       25.89      8.96 o
  -9   7   4        0.08       -5.23      8.83 o
  -8   7   4        2.39       12.64      8.75 o
  -7   7   4      186.22      172.46     13.97 o
  -6   7   4      307.38      322.56     24.86 o
  -5   7   4      106.10      106.89      8.96 o
  -4   7   4       85.78       93.38      7.02 o
  -3   7   4       22.69       20.27      3.05 o
  -2   7   4     2617.34     2735.72     19.04 o
  -1   7   4       14.49       16.31      2.12 o
   0   7   4     6508.95     6435.43     32.94 o
   1   7   4      305.25      361.63      4.23 o
   2   7   4      461.74      580.11     11.49 o
   3   7   4       47.04       41.58      3.80 o
   4   7   4      523.78      475.78      6.46 o
   5   7   4        0.03       -2.07      2.07 o
   6   7   4      573.79      549.35     10.49 o
   7   7   4       14.40       18.11      6.24 o
   8   7   4        5.02       -1.81      7.22 o
   9   7   4        2.75        9.95      8.51 o
  -9   8   4        2.73        0.08      8.99 o
  -8   8   4       11.89        6.03      8.62 o
  -7   8   4        9.34       28.93      9.56 o
  -6   8   4       95.22       86.11      9.51 o
  -5   8   4      153.94      145.83     10.07 o
  -4   8   4      517.00      553.34     15.58 o
  -3   8   4        7.91        7.25      2.78 o
  -2   8   4     1021.66     1052.05     10.35 o
  -1   8   4     1052.31     1120.51      9.87 o
   0   8   4      420.21      409.77      6.77 o
   1   8   4       14.03       24.85      4.78 o
   2   8   4      878.95      929.68     13.19 o
   3   8   4      309.16      320.68      6.49 o
   4   8   4      146.54      153.44      3.99 o
   5   8   4        0.78       -1.47      2.53 o
   6   8   4       70.75       74.12      5.15 o
   7   8   4      195.27      215.75     12.24 o
   8   8   4       88.32       95.82     10.02 o
   9   8   4       22.42       17.92      9.20 o
  -9   9   4        6.26        8.58      9.46 o
  -8   9   4        0.00       -3.99      7.63 o
  -7   9   4      334.66      320.21     20.13 o
  -6   9   4      265.49      256.45     14.42 o
  -5   9   4      662.25      717.33     18.20 o
  -4   9   4       59.82       61.03      6.41 o
  -3   9   4       10.20       11.59      3.16 o
  -2   9   4      119.26      118.95      4.79 o
  -1   9   4      409.52      457.97      6.49 o
   0   9   4     2156.58     2279.47     17.55 o
   1   9   4     1118.44     1097.54      9.31 o
   2   9   4       87.98      119.87      3.98 o
   3   9   4      104.10       95.64      4.35 o
   4   9   4        3.88        3.54      1.65 o
   5   9   4     1122.64     1050.37     11.77 o
   6   9   4       30.82       23.09      4.72 o
   7   9   4      139.50      153.72     11.37 o
   8   9   4      182.93      154.21     11.90 o
   9   9   4        8.27       14.93      9.01 o
  -9  10   4       25.84       21.74     10.51 o
  -8  10   4       22.25        1.09      8.53 o
  -7  10   4       19.10       20.13      8.60 o
  -6  10   4       15.53       22.63      7.58 o
  -5  10   4      144.76      137.00     10.03 o
  -4  10   4      421.61      401.40     12.32 o
  -3  10   4      777.05      727.78     11.22 o
  -2  10   4      180.10      182.17      5.51 o
  -1  10   4       23.23       34.07      2.69 o
   0  10   4     2319.64     2378.34     17.10 o
   1  10   4      254.01      276.98      4.04 o
   2  10   4       72.78       94.00      7.58 o
   3  10   4      913.33      825.60     11.71 o
   4  10   4        4.57        5.33      1.93 o
   5  10   4       25.99       24.18      2.91 o
   6  10   4       10.39        6.67      4.52 o
   7  10   4      160.44      159.72     10.87 o
   8  10   4        6.96        6.40      6.55 o
   9  10   4        0.08        1.49      8.44 o
  -9  11   4        0.82       -2.16      9.35 o
  -8  11   4        2.87        8.56      8.89 o
  -7  11   4       16.44       12.08      8.54 o
  -6  11   4       32.43       47.68      8.99 o
  -5  11   4      118.55      126.96     10.32 o
  -4  11   4       43.53       52.77      7.14 o
  -3  11   4      389.94      373.00      9.50 o
  -2  11   4     1120.46     1159.18     12.85 o
  -1  11   4     2751.17     2622.98     17.91 o
   0  11   4        6.21        5.15      1.95 o
   1  11   4     1807.28     1794.04     14.38 o
   2  11   4      268.28      284.51      6.32 o
   3  11   4        1.43        7.05      2.18 o
   4  11   4        7.28        6.90      2.56 o
   5  11   4       17.64       16.79      3.09 o
   6  11   4        1.57       -0.30      4.30 o
   7  11   4       50.50       60.64      8.57 o
   8  11   4        0.46        4.71      6.51 o
   9  11   4       15.33       10.88      8.81 o
  -9  12   4        0.57        3.58     11.01 o
  -8  12   4       88.94      109.73     13.32 o
  -7  12   4       16.79       10.10      8.94 o
  -6  12   4       28.63       23.27      9.42 o
  -5  12   4        0.12       -5.88      5.88 o
  -4  12   4     1056.95     1049.78     19.90 o
  -3  12   4      331.81      299.76      8.72 o
  -2  12   4      210.99      226.16      6.70 o
  -1  12   4       40.89       55.00      4.01 o
   0  12   4        2.97        8.91      2.15 o
   1  12   4      397.46      420.56      6.38 o
   2  12   4      421.83      390.45      6.62 o
   3  12   4      169.30      153.64      4.48 o
   4  12   4      314.70      281.46      5.52 o
   5  12   4      611.48      558.41      8.99 o
   6  12   4      133.68      160.52     12.71 o
   7  12   4      152.13      124.65     10.13 o
   8  12   4        4.00       -2.44      6.42 o
   9  12   4       10.72       18.24      8.53 o
  -9  13   4        0.15        8.69     14.44 o
  -8  13   4       80.19       89.42     12.75 o
  -7  13   4        2.98       11.19      8.35 o
  -6  13   4      449.08      462.34     19.13 o
  -5  13   4        8.18        1.58      6.23 o
  -4  13   4       10.01        7.78      5.18 o
  -3  13   4       24.61       28.89      4.17 o
  -2  13   4       18.58       24.07      3.31 o
  -1  13   4      258.96      268.24      7.22 o
   0  13   4       18.32        5.26      2.38 o
   1  13   4       12.41        8.38      2.14 o
   2  13   4      758.22      760.08      9.01 o
   3  13   4       86.16       87.78      3.73 o
   4  13   4      115.19      110.87      4.98 o
   5  13   4       58.31       59.03      4.60 o
   6  13   4      381.47      374.80     16.63 o
   7  13   4       38.35       33.29      7.34 o
   8  13   4       25.55       17.69     13.35 o
  -8  14   4        0.40        7.44      9.20 o
  -7  14   4       80.20       73.95     11.64 o
  -6  14   4      273.13      294.85     17.19 o
  -5  14   4       61.13       40.98      7.77 o
  -4  14   4      121.13      125.23      9.47 o
  -3  14   4      815.11      834.71     14.21 o
  -2  14   4       23.51       37.37      3.87 o
  -1  14   4       11.93       15.10      3.06 o
   0  14   4      174.85      164.78      5.38 o
   1  14   4      472.00      478.62      7.76 o
   2  14   4      146.71      137.89      4.63 o
   3  14   4      702.03      710.33      9.74 o
   4  14   4      517.42      493.67      7.93 o
   5  14   4       23.24       17.43      8.00 o
   6  14   4       13.06        3.76      7.00 o
   7  14   4       93.50      126.62     11.96 o
   8  14   4        6.27        6.39      7.06 o
  -8  15   4        4.52        7.00      9.31 o
  -7  15   4        8.19        4.09      8.28 o
  -6  15   4       61.26       83.84     11.28 o
  -5  15   4       12.07       15.08      7.94 o
  -4  15   4      418.14      396.13     17.48 o
  -3  15   4       43.89       40.68      5.89 o
  -2  15   4      248.65      252.23      8.45 o
  -1  15   4      777.05      765.34     11.79 o
   0  15   4        8.46        6.25      2.54 o
   1  15   4      166.10      166.27      5.06 o
   2  15   4       27.81       23.57      2.90 o
   3  15   4       14.86       15.09      2.91 o
   4  15   4      222.16      204.51      5.89 o
   5  15   4      171.99      199.01     13.68 o
   6  15   4       42.75       45.78     10.92 o
   7  15   4      126.44      139.21     13.85 o
   8  15   4       14.71       13.78      8.11 o
  -8  16   4        0.00       -9.30      9.30 o
  -7  16   4        2.40        5.57      8.61 o
  -6  16   4      111.70      125.49     13.20 o
  -5  16   4      324.77      343.90     23.86 o
  -4  16   4       15.05       12.19      5.58 o
  -3  16   4      630.40      661.40     12.72 o
  -2  16   4       22.92       28.37      3.82 o
  -1  16   4       14.87       20.38      3.40 o
   0  16   4       82.91       74.02      4.41 o
   1  16   4      477.95      493.97      9.53 o
   2  16   4      684.25      649.94     10.76 o
   3  16   4      854.09      798.72     11.01 o
   4  16   4       26.86       27.39      4.00 o
   5  16   4       46.47       52.48      8.85 o
   6  16   4       72.61       50.16      9.64 o
   7  16   4       11.94       15.59      8.68 o
   8  16   4       13.77       12.34      7.42 o
  -8  17   4        4.96        1.13     10.52 o
  -7  17   4       61.49       62.90     11.50 o
  -6  17   4        6.91       14.27      8.33 o
  -5  17   4       67.72       98.26     11.76 o
  -4  17   4      390.17      399.86     14.54 o
  -3  17   4       57.60       43.80      4.80 o
  -2  17   4      336.84      356.26      9.37 o
  -1  17   4      124.24      128.50      7.13 o
   0  17   4      446.28      422.95      8.67 o
   1  17   4      551.13      525.28     10.27 o
   2  17   4      165.89      158.15      6.99 o
   3  17   4      501.88      499.43      9.91 o
   4  17   4      204.52      202.64     12.30 o
   5  17   4       58.27       36.90      8.66 o
   6  17   4       79.90       68.97     10.42 o
   7  17   4      109.58      120.18     13.52 o
   8  17   4       13.20       13.58     10.11 o
  -7  18   4        3.00        7.57      8.65 o
  -6  18   4       38.95       29.35      9.56 o
  -5  18   4        3.77        8.47      7.86 o
  -4  18   4      100.07      100.47     10.16 o
  -3  18   4      375.03      361.57     11.21 o
  -2  18   4       31.30       36.22      4.74 o
  -1  18   4       94.31       93.40      5.68 o
   0  18   4      103.45       93.40      5.89 o
   1  18   4       19.62       17.21      2.83 o
   2  18   4      592.50      543.13      9.83 o
   3  18   4      262.83      268.73      8.27 o
   4  18   4      259.48      268.31     14.65 o
   5  18   4        4.50        9.81      7.22 o
   6  18   4       37.28       34.81     11.55 o
   7  18   4       13.45        5.98      8.65 o
  -7  19   4      102.06      130.03     16.33 o
  -6  19   4       58.42       57.29     10.91 o
  -5  19   4        8.34       11.01      7.98 o
  -4  19   4       72.96       80.29     14.14 o
  -3  19   4        1.69        4.35      4.47 o
  -2  19   4        0.44       -2.14      3.51 o
  -1  19   4        0.00       -3.33      3.33 o
   0  19   4       70.52       63.79      4.66 o
   1  19   4        5.54        1.58      2.65 o
   2  19   4       81.69       78.07      4.72 o
   3  19   4       60.46       61.73      8.21 o
   4  19   4       13.31        1.64      6.47 o
   5  19   4       14.20       11.90      7.90 o
   6  19   4       73.29       98.47     12.19 o
   7  19   4        2.69       -0.10      8.84 o
  -7  20   4        0.05        5.66     10.16 o
  -6  20   4        8.83        2.85      8.47 o
  -5  20   4      136.13      142.52     13.35 o
  -4  20   4      195.81      203.08     12.97 o
  -3  20   4        1.70        0.41      5.26 o
  -2  20   4      363.52      342.04     10.61 o
  -1  20   4      197.12      196.25      9.18 o
   0  20   4       47.16       56.58      4.66 o
   1  20   4       20.06       13.85      3.51 o
   2  20   4        0.03        2.02      4.87 o
   3  20   4       55.27       56.80      7.20 o
   4  20   4        0.65        3.16      7.05 o
   5  20   4       12.95       20.86      8.26 o
   6  20   4        7.18       -2.45      7.69 o
   7  20   4        0.51        0.53      8.53 o
  -7  21   4       24.12       23.88     13.80 o
  -6  21   4       10.65       12.15     10.97 o
  -5  21   4       15.56       16.50      8.77 o
  -4  21   4      103.62      103.86     10.29 o
  -3  21   4        0.01       -4.75      4.75 o
  -2  21   4        6.47       -0.58      4.90 o
  -1  21   4      193.47      193.32     10.41 o
   0  21   4       83.60       75.13      6.24 o
   1  21   4      345.88      372.15     15.07 o
   2  21   4       60.37       60.33      6.68 o
   3  21   4       16.01       28.00      8.44 o
   4  21   4        0.12        5.26      7.14 o
   5  21   4        0.96        1.33      7.64 o
   6  21   4       21.54       30.68      9.67 o
  -6  22   4       10.61       12.47     10.33 o
  -5  22   4       21.95       27.99      9.79 o
  -4  22   4       16.86       18.66      7.24 o
  -3  22   4       30.40       27.68      6.74 o
  -2  22   4       21.35       15.13      6.17 o
  -1  22   4       17.80       21.48      5.93 o
   0  22   4       83.33       73.40      7.91 o
   1  22   4      387.43      399.07     14.65 o
   2  22   4       78.23       77.06      7.61 o
   3  22   4      332.42      337.10     13.56 o
   4  22   4        1.58       -7.54      7.54 o
   5  22   4      212.17      221.44     16.78 o
   6  22   4       21.07       23.82      9.69 o
  -6  23   4       15.49       18.34     10.92 o
  -5  23   4        6.43       -1.99      8.44 o
  -4  23   4       55.68       66.58      9.42 o
  -3  23   4       93.86      108.34      9.96 o
  -2  23   4        0.10       -2.59      5.59 o
  -1  23   4      221.50      255.29     15.45 o
   0  23   4       79.37       90.19     10.13 o
   1  23   4      297.80      322.80     16.42 o
   2  23   4       37.99       40.97      7.79 o
   3  23   4       57.99       65.52      8.71 o
   4  23   4        0.07        7.62      8.61 o
   5  23   4       43.40       59.94     11.15 o
   6  23   4        2.73       13.66      9.65 o
  -5  24   4       94.62       85.68     14.52 o
  -4  24   4        0.13       -0.41      7.99 o
  -3  24   4       37.72       33.13      8.50 o
  -2  24   4       70.32       72.38     10.63 o
  -1  24   4        2.93       12.80      7.47 o
   0  24   4        0.81        8.70      7.34 o
   1  24   4       61.79       64.07      9.85 o
   2  24   4      136.48      164.47     12.19 o
   3  24   4        0.21        1.86      6.42 o
   4  24   4        9.01        0.39      7.64 o
   5  24   4       10.52        4.88      8.67 o
  -5  25   4       68.86       72.61     20.04 o
  -4  25   4        2.51       19.08      9.80 o
  -3  25   4        8.03       10.12      8.07 o
  -2  25   4       47.37       45.53      9.65 o
  -1  25   4       40.73       29.78      8.84 o
   0  25   4      190.96      212.13     15.40 o
   1  25   4       17.27       20.39      8.24 o
   2  25   4        0.18        2.09      6.59 o
   3  25   4        0.21       -1.69      6.55 o
   4  25   4       24.88       10.53      9.03 o
   5  25   4       10.31       -1.67      9.12 o
  -4  26   4       32.38       41.77     14.67 o
  -3  26   4        7.00        3.73      7.98 o
  -2  26   4       22.05       38.23      9.53 o
  -1  26   4       31.46       30.32      8.99 o
   0  26   4        0.09        1.03      7.49 o
   1  26   4       49.13       32.60      9.06 o
   2  26   4      117.55      145.39     12.36 o
   3  26   4       31.24       44.80      8.92 o
   4  26   4       24.70       24.08     10.01 o
  -4  27   4        0.14      -13.91     16.86 o
  -3  27   4        3.01        9.29      8.77 o
  -2  27   4        0.04        5.06      7.91 o
  -1  27   4      143.39      149.79     13.98 o
   0  27   4       17.32       32.79      9.45 o
   1  27   4       59.12       69.49     10.96 o
   2  27   4        4.43        0.78      6.94 o
   3  27   4       11.57        7.91      7.15 o
  -3  28   4       34.07       36.40     13.60 o
  -2  28   4        2.42        2.12      8.63 o
  -1  28   4       25.70       24.21     10.77 o
   0  28   4        7.33        4.03      8.45 o
   1  28   4      136.70      124.64     13.23 o
   2  28   4        4.60        7.45      7.59 o
   3  28   4       16.91       27.73      8.82 o
  -1  29   4       75.16       84.58     12.32 o
   0  29   4        2.77       -5.97      7.94 o
   1  29   4       24.86       25.60      8.80 o
  -9   0   5       49.55       63.91     19.39 o
  -7   0   5      469.11      493.44     32.65 o
  -5   0   5      194.95      162.95     21.76 o
  -3   0   5      166.69      172.10     12.56 o
  -1   0   5     3847.88     4188.37     32.06 o
   1   0   5     7807.58     8089.11     44.43 o
   3   0   5      530.31      578.11      9.25 o
   5   0   5      195.66      223.15      9.51 o
   7   0   5      137.55      151.00     15.95 o
   9   0   5       22.50       57.95     14.76 o
  -9   1   5      135.72      158.05     17.59 o
  -8   1   5       21.21       13.49     10.26 o
  -7   1   5       35.02       40.23      9.78 o
  -6   1   5        2.01       -6.73      6.73 o
  -5   1   5       61.11       52.08      7.74 o
  -4   1   5        5.71        9.23      4.95 o
  -3   1   5       51.35       49.65      3.86 o
  -2   1   5      337.34      349.70      6.59 o
  -1   1   5      388.59      430.24      6.33 o
   0   1   5      448.13      460.85      5.31 o
   1   1   5     1199.34     1303.00      9.12 o
   2   1   5       98.37      115.46      3.00 o
   3   1   5      964.66      930.48      7.73 o
   4   1   5        2.71        2.50      1.94 o
   5   1   5       49.38       61.85      4.12 o
   6   1   5      175.10      189.54      7.76 o
   7   1   5       45.51       43.77      7.78 o
   8   1   5        0.46        9.25      7.24 o
   9   1   5      154.03      183.02     14.52 o
  -9   2   5        0.08       -2.80     10.22 o
  -8   2   5       86.05       81.19     13.46 o
  -7   2   5        1.36        1.97      8.06 o
  -6   2   5       30.89       36.62      8.61 o
  -5   2   5       47.24       43.15      7.82 o
  -4   2   5       58.54       65.86      6.91 o
  -3   2   5       69.53       81.55      4.57 o
  -2   2   5      247.09      287.03      6.22 o
  -1   2   5      282.09      331.61      5.43 o
   0   2   5      239.25      211.41      3.87 o
   1   2   5       15.24        5.67      1.15 o
   2   2   5     1801.36     1852.37     10.55 o
   3   2   5      597.19      648.23      6.58 o
   4   2   5      102.72      117.37      4.41 o
   5   2   5       23.19       30.80      3.38 o
   6   2   5       40.79       43.42      4.64 o
   7   2   5      157.06      170.90     10.67 o
   8   2   5       95.41      109.61     11.29 o
   9   2   5        1.35        2.45      8.20 o
  -9   3   5       15.11       39.65     12.65 o
  -8   3   5        0.08       -7.36      8.71 o
  -7   3   5       96.22       73.58     10.94 o
  -6   3   5       87.48       83.42     10.34 o
  -5   3   5      117.19       89.93      9.52 o
  -4   3   5       12.63        6.30      4.90 o
  -3   3   5      834.30     1016.44     13.61 o
  -2   3   5      515.90      598.71      8.67 o
  -1   3   5        2.45       18.19      3.15 o
   0   3   5      187.50      220.32      3.96 o
   1   3   5     1137.29     1231.96      8.41 o
   2   3   5      829.00      772.60      7.18 o
   3   3   5      286.21      301.42      5.20 o
   4   3   5       36.85       33.39      2.27 o
   5   3   5       18.27       15.34      2.68 o
   6   3   5        0.10       -3.35      3.35 o
   7   3   5       46.77       65.76      7.79 o
   8   3   5       16.09       21.21      7.91 o
   9   3   5        0.59       -0.92      7.69 o
  -9   4   5       51.36       58.91     12.07 o
  -8   4   5        0.76        6.32      9.89 o
  -7   4   5       14.68        9.94      8.35 o
  -6   4   5      413.06      420.66     35.90 o
  -5   4   5       27.15       36.57      7.63 o
  -4   4   5        2.28        2.85      4.48 o
  -3   4   5      138.88      153.14      9.67 o
  -2   4   5      105.90      123.71      6.84 o
  -1   4   5      536.06      607.93      7.31 o
   0   4   5     2179.10     2049.48     13.83 o
   1   4   5       87.23      148.22      4.89 o
   2   4   5      960.14      948.26      7.43 o
   3   4   5        1.58        4.60      1.56 o
   4   4   5       32.03       28.65      2.82 o
   5   4   5        9.76        9.36      2.41 o
   6   4   5       25.43       23.24      4.07 o
   7   4   5       16.63       24.28      6.21 o
   8   4   5        7.46       11.77      7.18 o
   9   4   5        9.22       10.96      8.29 o
  -9   5   5       15.30        9.36      9.80 o
  -8   5   5        2.59        3.87      8.49 o
  -7   5   5       31.94       36.57      9.30 o
  -6   5   5        7.75       17.67      8.07 o
  -5   5   5       66.22       63.22      8.58 o
  -4   5   5      941.81     1020.22     19.64 o
  -3   5   5      514.11      534.17     10.99 o
  -2   5   5     1321.15     1332.24     12.74 o
  -1   5   5      492.43      511.06      6.99 o
   0   5   5      685.73      738.29      7.71 o
   1   5   5       77.80       77.26      4.17 o
   2   5   5      344.04      318.67      8.45 o
   3   5   5       81.55      105.89      5.01 o
   4   5   5      640.76      612.93      7.88 o
   5   5   5      368.09      358.24      7.52 o
   6   5   5       47.83       43.20      4.16 o
   7   5   5       86.05      105.96      8.88 o
   8   5   5       78.59       97.60     10.67 o
   9   5   5        4.62       -7.67      7.67 o
  -9   6   5        1.63       14.57     10.32 o
  -8   6   5        0.05       -7.66      8.14 o
  -7   6   5        2.08        2.28      8.01 o
  -6   6   5       53.23       49.81      9.33 o
  -5   6   5      533.01      560.33     18.26 o
  -4   6   5       13.75       26.32      5.83 o
  -3   6   5       65.98       53.40      4.94 o
  -2   6   5      288.50      317.24      6.46 o
  -1   6   5     1100.03     1136.25     10.62 o
   0   6   5      709.23      769.60      8.23 o
   1   6   5       74.92       82.81      4.13 o
   2   6   5       16.99       22.85      3.88 o
   3   6   5       87.96       79.37      4.27 o
   4   6   5       35.65       36.81      2.35 o
   5   6   5       10.78       11.75      2.94 o
   6   6   5      187.41      168.62      5.24 o
   7   6   5        9.83        9.45      5.65 o
   8   6   5       82.32       87.29     10.39 o
   9   6   5       11.76        5.12      8.18 o
  -9   7   5        5.31       13.79     10.12 o
  -8   7   5       26.63       24.00      9.80 o
  -7   7   5       44.53       34.43      8.85 o
  -6   7   5       31.36       40.54      8.50 o
  -5   7   5       12.91       20.05      7.09 o
  -4   7   5      514.21      605.60     15.80 o
  -3   7   5      438.74      429.41     11.78 o
  -2   7   5       86.44       87.57      4.37 o
  -1   7   5     1270.40     1297.15     11.58 o
   0   7   5       22.19       21.39      2.02 o
   1   7   5      184.44      176.50      3.49 o
   2   7   5      214.23      200.28      7.74 o
   3   7   5      445.11      378.88     12.73 o
   4   7   5        1.61       13.29      5.11 o
   5   7   5       28.22       20.72      2.73 o
   6   7   5      377.12      367.30      9.80 o
   7   7   5        5.45       -0.68      6.23 o
   8   7   5        3.18       -1.68      6.73 o
   9   7   5       39.38       38.83      9.58 o
  -9   8   5        1.18       -5.19     10.30 o
  -8   8   5        9.36       12.59     11.52 o
  -7   8   5      231.73      218.46     14.27 o
  -6   8   5       96.25      111.78     10.97 o
  -5   8   5      156.18      145.78     10.54 o
  -4   8   5       28.85       38.56      6.16 o
  -3   8   5        2.29       -1.02      4.02 o
  -2   8   5      753.82      843.71     10.78 o
  -1   8   5      424.36      457.46      6.69 o
   0   8   5      320.18      297.59      5.66 o
   1   8   5      465.22      402.90      5.06 o
   2   8   5        8.34        9.13      7.72 o
   3   8   5        0.27        1.81      4.62 o
   4   8   5       39.83       43.97      5.01 o
   5   8   5       19.63       20.15      2.41 o
   6   8   5      634.24      605.25     11.80 o
   7   8   5        0.83       -0.76      5.02 o
   8   8   5       22.03       22.49      7.89 o
   9   8   5        6.82       13.27      8.28 o
  -9   9   5        2.14        9.15     10.05 o
  -8   9   5       29.84       19.88      9.94 o
  -7   9   5        5.51        9.48      7.78 o
  -6   9   5      234.00      216.34     17.15 o
  -5   9   5        9.00        6.11      6.34 o
  -4   9   5      354.88      368.52     12.71 o
  -3   9   5        0.02        1.57      3.68 o
  -2   9   5      384.48      382.25      7.76 o
  -1   9   5       96.73      101.92      5.08 o
   0   9   5      547.47      555.68      7.66 o
   1   9   5       14.21       12.70      2.11 o
   2   9   5      266.58      271.59      6.62 o
   3   9   5       10.52        3.64      5.51 o
   4   9   5     2418.60     2308.54     38.44 o
   5   9   5       85.17       76.42      2.78 o
   6   9   5      244.71      279.24      9.08 o
   7   9   5        1.47       -4.87      4.87 o
   8   9   5       16.69       10.46      7.21 o
   9   9   5       51.28       44.07      9.59 o
  -9  10   5        0.13        2.89      9.95 o
  -8  10   5        4.00        3.75      8.11 o
  -7  10   5        8.23        8.88      7.64 o
  -6  10   5      188.46      210.65     16.20 o
  -5  10   5      226.57      241.35     17.62 o
  -4  10   5       45.37       47.27      6.61 o
  -3  10   5     1052.96     1080.71     16.25 o
  -2  10   5      179.26      183.33      9.90 o
  -1  10   5      268.46      290.13      6.25 o
   0  10   5      938.28      887.03     10.65 o
   1  10   5     1011.83      967.53      9.56 o
   2  10   5        9.46       13.81      4.69 o
   3  10   5      443.82      423.36     15.04 o
   4  10   5       19.82       10.34      4.78 o
   5  10   5        0.24        3.17      1.89 o
   6  10   5      362.01      398.40      9.73 o
   7  10   5        2.59       -5.08      5.08 o
   8  10   5       18.83        8.50      7.33 o
   9  10   5        1.32        4.83      7.79 o
  -9  11   5       12.68       11.14     10.42 o
  -8  11   5        0.81       -2.58      8.73 o
  -7  11   5        0.00       -7.13      7.30 o
  -6  11   5        5.12        2.33      7.04 o
  -5  11   5        4.83       11.44      6.72 o
  -4  11   5      205.04      198.61     11.26 o
  -3  11   5      158.39      143.90     10.73 o
  -2  11   5      378.49      410.02      9.00 o
  -1  11   5      458.03      438.08      7.71 o
   0  11   5      581.51      583.91      8.86 o
   1  11   5      255.82      225.21      5.00 o
   2  11   5        2.12       11.54      3.52 o
   3  11   5        5.35        4.64      2.06 o
   4  11   5       52.65       51.40      4.35 o
   5  11   5      179.04      188.83      8.12 o
   6  11   5        0.01        4.37      3.76 o
   7  11   5       90.09       89.05      8.21 o
   8  11   5       71.10       82.16     10.00 o
  -8  12   5        0.08       -8.17      8.17 o
  -7  12   5       32.86       19.98      8.65 o
  -6  12   5      119.86      122.06     11.94 o
  -5  12   5      168.24      164.14     12.21 o
  -4  12   5        0.03        2.04      5.84 o
  -3  12   5       74.96       74.45      5.88 o
  -2  12   5        0.67       -0.49      2.66 o
  -1  12   5       72.48       86.75      5.57 o
   0  12   5      376.30      382.87      7.62 o
   1  12   5      233.58      235.81      5.41 o
   2  12   5      122.65      108.15      6.49 o
   3  12   5      398.97      400.58      9.71 o
   4  12   5       24.54       22.25      3.68 o
   5  12   5      403.76      389.22     10.77 o
   6  12   5        7.05        3.81      4.22 o
   7  12   5      249.41      265.29     14.34 o
   8  12   5        0.05        6.72      7.17 o
  -8  13   5       17.08       22.15      9.93 o
  -7  13   5       29.91       25.29      9.61 o
  -6  13   5        3.47       -6.13      6.91 o
  -5  13   5        0.33       11.89      7.06 o
  -4  13   5       20.12       15.51      6.43 o
  -3  13   5      757.36      809.96     14.70 o
  -2  13   5       14.10        7.70      3.11 o
  -1  13   5      323.15      298.59      7.85 o
   0  13   5      246.93      247.94      7.03 o
   1  13   5      108.52      109.15      5.89 o
   2  13   5       83.05       76.68      6.43 o
   3  13   5     1667.35     1575.95     20.81 o
   4  13   5       51.13       62.77      5.12 o
   5  13   5      954.86      960.06     20.18 o
   6  13   5      119.26      123.59      7.16 o
   7  13   5        7.77       22.88      5.73 o
   8  13   5       33.23       39.50     11.20 o
  -8  14   5        0.83       -8.63      8.63 o
  -7  14   5        3.50        9.50      8.89 o
  -6  14   5       60.22       48.97      9.12 o
  -5  14   5      192.51      193.96     15.11 o
  -4  14   5      273.15      220.52     15.92 o
  -3  14   5      275.79      264.19     10.73 o
  -2  14   5        0.07        8.94      3.16 o
  -1  14   5      657.60      664.04     11.11 o
   0  14   5       24.37        7.54      2.02 o
   1  14   5      710.06      710.92      8.56 o
   2  14   5      543.36      516.42      8.59 o
   3  14   5      550.53      496.55     11.10 o
   4  14   5        0.17        0.21      3.23 o
   5  14   5      310.78      339.20     17.91 o
   6  14   5      100.24      102.28      6.34 o
   7  14   5      210.33      242.22     15.06 o
   8  14   5       34.95       31.01     11.99 o
  -8  15   5        0.02        4.54      9.78 o
  -7  15   5       71.50       79.13     12.20 o
  -6  15   5        1.67        2.28      7.76 o
  -5  15   5       86.90       80.70      9.53 o
  -4  15   5      965.10      961.18     21.67 o
  -3  15   5      462.51      495.41     12.55 o
  -2  15   5      120.37      122.31      7.27 o
  -1  15   5        8.81        5.22      3.15 o
   0  15   5      117.26      104.37      5.90 o
   1  15   5      118.56      119.34      5.31 o
   2  15   5      306.45      287.19      6.28 o
   3  15   5      163.05      163.96      7.29 o
   4  15   5      134.39      122.97     12.78 o
   5  15   5        1.50       10.87      5.96 o
   6  15   5        4.04        4.96      6.35 o
   7  15   5        6.36       19.97      8.20 o
   8  15   5        0.42        1.67     10.26 o
  -8  16   5        0.01       -1.45      9.67 o
  -7  16   5        3.14       16.37      9.56 o
  -6  16   5        7.29        3.77      7.79 o
  -5  16   5       60.34       50.90      8.78 o
  -4  16   5      146.14      162.79     12.91 o
  -3  16   5       64.67       55.90      5.69 o
  -2  16   5      544.92      548.99     11.32 o
  -1  16   5       80.71       58.59      5.03 o
   0  16   5      489.98      459.12      9.44 o
   1  16   5        0.59       -2.37      2.37 o
   2  16   5      784.99      781.25     10.67 o
   3  16   5        1.32        1.58      3.41 o
   4  16   5        1.33        1.11      4.91 o
   5  16   5       13.45       26.29      6.93 o
   6  16   5       71.07       73.23      9.94 o
   7  16   5       13.81       10.18      8.02 o
  -7  17   5        3.33        4.81      9.24 o
  -6  17   5       20.95        9.18      8.54 o
  -5  17   5      430.18      476.23     18.90 o
  -4  17   5      199.28      180.86     18.47 o
  -3  17   5      481.77      486.92     12.29 o
  -2  17   5       19.89       22.63      4.59 o
  -1  17   5      123.48      103.00      6.23 o
   0  17   5       20.61       17.68      3.58 o
   1  17   5        4.68        5.89      2.72 o
   2  17   5      109.39       96.71      5.03 o
   3  17   5       70.29       78.08      5.54 o
   4  17   5       41.65       51.59      7.89 o
   5  17   5       62.26       61.53      8.93 o
   6  17   5       46.17       53.79     12.67 o
   7  17   5        1.88        1.86      7.71 o
  -7  18   5        7.29       12.06      9.69 o
  -6  18   5        0.01        0.49      8.35 o
  -5  18   5      184.05      198.23     14.03 o
  -4  18   5       43.65       35.86      7.99 o
  -3  18   5       65.84       73.73      9.08 o
  -2  18   5       91.01       71.29      5.81 o
  -1  18   5      127.42      144.81      7.51 o
   0  18   5       76.41       60.07      4.78 o
   1  18   5      640.50      579.39     10.17 o
   2  18   5       81.99       74.02      6.02 o
   3  18   5      146.38      142.35     10.99 o
   4  18   5        1.34        2.14      5.85 o
   5  18   5       43.76       59.03      9.79 o
   6  18   5       12.78        9.41      7.29 o
   7  18   5       50.17       48.28     10.59 o
  -7  19   5        3.16        6.58      9.49 o
  -6  19   5       89.47       78.84     11.88 o
  -5  19   5       18.75       21.86      8.09 o
  -4  19   5        2.94       -7.02      7.02 o
  -3  19   5        6.92        8.95      5.26 o
  -2  19   5       13.85        9.69      4.54 o
  -1  19   5        7.57        0.30      3.90 o
   0  19   5       31.36       24.51      4.41 o
   1  19   5      159.83      123.85      7.30 o
   2  19   5       98.99       96.07      6.56 o
   3  19   5      140.78      137.87     11.58 o
   4  19   5       77.18       68.45      8.07 o
   5  19   5        2.72        0.44      6.68 o
   6  19   5       31.81       31.92      8.86 o
   7  19   5        2.42       -8.05     10.94 o
  -7  20   5        0.08        3.21     13.26 o
  -6  20   5        0.15       16.84      9.58 o
  -5  20   5        3.62        3.30      7.65 o
  -4  20   5        7.76        0.49      6.03 o
  -3  20   5        8.89        4.86      5.24 o
  -2  20   5        0.63       -4.30      4.30 o
  -1  20   5       15.96        6.42      4.45 o
   0  20   5        3.84       -1.06      3.67 o
   1  20   5       36.44       34.67      5.56 o
   2  20   5       53.91       47.21      7.54 o
   3  20   5        4.36        0.34      5.33 o
   4  20   5       60.37       49.26      7.61 o
   5  20   5       34.89       32.28      8.18 o
   6  20   5        3.39        5.48      8.45 o
  -6  21   5        1.35       -8.92      8.92 o
  -5  21   5        0.04        2.46      8.01 o
  -4  21   5       12.40       16.10      7.03 o
  -3  21   5       44.92       37.00      6.57 o
  -2  21   5       15.24       21.36      5.63 o
  -1  21   5        1.80       -2.42      4.93 o
   0  21   5      244.04      226.48     12.84 o
   1  21   5        8.75        7.33      4.55 o
   2  21   5       11.72       12.48      4.73 o
   3  21   5       37.83       51.21     10.40 o
   4  21   5       12.24       18.73      7.61 o
   5  21   5       17.83       34.73      9.00 o
   6  21   5        3.70       20.54     12.84 o
  -6  22   5       25.61       27.12     12.34 o
  -5  22   5        0.00       -0.43     12.67 o
  -4  22   5        0.27       -1.91      7.25 o
  -3  22   5       19.43        9.10      7.07 o
  -2  22   5        2.11        4.97      7.14 o
  -1  22   5       25.56       18.30      7.35 o
   0  22   5      277.72      299.28     14.45 o
   1  22   5        3.81        4.73      5.57 o
   2  22   5      526.89      508.50     14.36 o
   3  22   5       45.24       46.76      9.40 o
   4  22   5       15.30       23.55      8.04 o
   5  22   5       14.96        4.36      7.84 o
   6  22   5       21.45       14.46     13.19 o
  -5  23   5        1.67       -3.06     11.24 o
  -4  23   5      118.50      154.84     15.60 o
  -3  23   5       15.24       16.85      8.28 o
  -2  23   5       97.20      100.27     11.76 o
  -1  23   5       73.68       77.95     10.46 o
   0  23   5       59.39       67.13      9.94 o
   1  23   5       48.33       48.04      9.02 o
   2  23   5      123.50      146.56     10.28 o
   3  23   5       31.00       28.13      8.59 o
   4  23   5      201.28      204.12     15.88 o
   5  23   5       35.20       52.14     10.20 o
  -5  24   5        0.39      -11.38     11.38 o
  -4  24   5       20.55       42.06     10.96 o
  -3  24   5       48.11       46.11     10.06 o
  -2  24   5        7.56        7.99      7.58 o
  -1  24   5       68.44       81.14     10.60 o
   0  24   5      110.75      138.94     12.89 o
   1  24   5      110.63      119.63     11.66 o
   2  24   5       19.58       41.56      7.37 o
   3  24   5        9.19       -0.75      7.71 o
   4  24   5       13.52       12.86      8.43 o
   5  24   5       12.64        7.17      9.35 o
  -4  25   5        4.80       10.33      9.38 o
  -3  25   5       27.84       31.93      9.64 o
  -2  25   5       20.09       16.56      8.44 o
  -1  25   5       54.20       59.22     11.27 o
   0  25   5        5.48       -0.24      7.28 o
   1  25   5       56.74       85.08     10.98 o
   2  25   5        0.04        3.49      6.19 o
   3  25   5      155.18      182.44     15.61 o
   4  25   5        0.79        0.57      8.10 o
  -4  26   5        5.75        6.44      9.73 o
  -3  26   5        3.51        0.89      9.09 o
  -2  26   5       34.34       41.82     10.16 o
  -1  26   5       52.94       43.88     10.16 o
   0  26   5       30.75       21.64      8.89 o
   1  26   5      126.27      171.69     14.51 o
   2  26   5       45.56       56.72     12.67 o
   3  26   5        8.76        7.70      8.54 o
   4  26   5        0.00       -0.61      9.70 o
  -3  27   5       20.88       15.57      9.41 o
  -2  27   5       59.92       53.60     11.42 o
  -1  27   5        6.47       18.81      8.93 o
   0  27   5        5.11        7.12      8.58 o
   1  27   5        0.62       -7.95      7.95 o
   2  27   5      104.50      113.90     10.91 o
   3  27   5       12.84       11.47      8.80 o
  -2  28   5        6.24       -5.84      8.91 o
  -1  28   5        1.08       -3.33      8.12 o
   0  28   5       63.85       81.81     12.23 o
   1  28   5        2.38       -7.91      7.91 o
   2  28   5       15.13       19.94      9.12 o
  -8   0   6      242.39      241.43     36.79 o
  -6   0   6        6.86       18.21     11.96 o
  -4   0   6      322.64      291.45     30.85 o
  -2   0   6      648.00      667.99     15.59 o
   0   0   6      848.97      858.75     11.29 o
   2   0   6      534.64      532.36      8.81 o
   4   0   6        1.44        0.33      2.24 o
   6   0   6      444.39      479.79     27.07 o
   8   0   6        1.84       -3.66      8.90 o
  -9   1   6       45.94       52.75     13.52 o
  -8   1   6        2.38        4.14      8.76 o
  -7   1   6      218.66      236.09     21.91 o
  -6   1   6      283.99      281.71     21.12 o
  -5   1   6       19.37       14.56      6.86 o
  -4   1   6       63.23       61.27      7.79 o
  -3   1   6       21.46       11.71      4.22 o
  -2   1   6        0.70       -1.23      2.95 o
  -1   1   6       32.84       32.45      2.63 o
   0   1   6      104.49      135.44      3.82 o
   1   1   6      193.26      149.39      3.92 o
   2   1   6       21.14       16.69      1.71 o
   3   1   6      227.61      232.95      4.05 o
   4   1   6        0.35       -1.61      1.61 o
   5   1   6        1.82        0.52      2.55 o
   6   1   6       16.74       21.54      4.31 o
   7   1   6       38.54       29.32      7.17 o
   8   1   6       41.14       52.42     11.07 o
   9   1   6       16.01       13.62      8.35 o
  -9   2   6       78.81       98.14     15.79 o
  -8   2   6        7.44       12.46      9.76 o
  -7   2   6       98.73      113.68     12.57 o
  -6   2   6        3.46        3.81      7.74 o
  -5   2   6       94.63      125.68     11.00 o
  -4   2   6      114.31      103.26     11.13 o
  -3   2   6      110.68      141.69     11.24 o
  -2   2   6      161.59      201.52      7.20 o
  -1   2   6       26.97        9.10      2.09 o
   0   2   6      474.35      457.26      6.10 o
   1   2   6       23.24       16.27      1.73 o
   2   2   6      921.71      873.16      7.31 o
   3   2   6      100.30       93.50      2.54 o
   4   2   6        2.54        4.56      1.72 o
   5   2   6        4.49        1.67      1.89 o
   6   2   6        0.15       -2.29      3.96 o
   7   2   6        7.21        9.78      6.22 o
   8   2   6       11.46        9.73      7.08 o
   9   2   6        1.58        2.48      7.83 o
  -9   3   6        8.99       14.93     11.22 o
  -8   3   6        3.26        5.66      9.43 o
  -7   3   6      220.81      242.65     22.95 o
  -6   3   6       60.00       48.82      9.75 o
  -5   3   6        1.97       -6.16      6.16 o
  -4   3   6       18.48        8.70      5.94 o
  -3   3   6       40.35       37.26      5.00 o
  -2   3   6      351.27      386.25      9.45 o
  -1   3   6      713.77      733.90      8.50 o
   0   3   6     2617.59     2885.99     16.67 o
   1   3   6      153.80      140.56      4.42 o
   2   3   6     1005.40      932.29      8.74 o
   3   3   6       19.02       26.14      2.37 o
   4   3   6       29.81       30.88      3.04 o
   5   3   6       24.48       22.26      2.07 o
   6   3   6        8.76        3.97      3.38 o
   7   3   6       32.91       39.05      7.56 o
   8   3   6        2.38       -3.13      6.46 o
   9   3   6       31.39       46.37      9.69 o
  -9   4   6        1.92       -0.63     10.97 o
  -8   4   6      170.67      149.21     17.33 o
  -7   4   6        7.93       11.30      8.90 o
  -6   4   6        1.65       -4.25      7.11 o
  -5   4   6       28.12       19.99      7.47 o
  -4   4   6       41.39       40.27      6.36 o
  -3   4   6     1314.00     1363.36     18.70 o
  -2   4   6       42.27       72.96      5.31 o
  -1   4   6     1355.14     1497.79     12.58 o
   0   4   6      449.31      443.92      6.16 o
   1   4   6       51.51       95.94      4.25 o
   2   4   6      649.29      676.53      6.89 o
   3   4   6      644.66      617.71      7.70 o
   4   4   6       81.61       78.93      3.77 o
   5   4   6      763.92      697.83     10.17 o
   6   4   6        0.70        4.60      3.89 o
   7   4   6      102.57      121.11     10.02 o
   8   4   6        2.41       -3.99      6.02 o
   9   4   6       39.34       18.53      8.52 o
  -9   5   6        4.05       17.82     10.66 o
  -8   5   6       30.72       22.39      9.92 o
  -7   5   6       46.37       41.87     10.43 o
  -6   5   6       22.97       27.62      9.03 o
  -5   5   6      104.07      107.98     10.75 o
  -4   5   6        2.59       -4.02      4.80 o
  -3   5   6      284.46      308.01     10.75 o
  -2   5   6      213.40      216.25      8.78 o
  -1   5   6        8.45       12.40      2.40 o
   0   5   6      187.61      199.92      4.82 o
   1   5   6      586.53      577.78      6.91 o
   2   5   6     1478.96     1412.26     15.74 o
   3   5   6       17.44       21.38      3.26 o
   4   5   6       99.66       96.99      3.79 o
   5   5   6       37.18       41.35      3.49 o
   6   5   6       14.22        6.24      4.00 o
   7   5   6      137.04      142.10     13.96 o
   8   5   6       22.87       17.99      7.09 o
   9   5   6       37.09       40.73      9.44 o
  -9   6   6       16.21       16.89     10.99 o
  -8   6   6       26.97       24.88     11.43 o
  -7   6   6       68.15       65.96     11.90 o
  -6   6   6       35.22       36.67      8.97 o
  -5   6   6       92.94       60.08      9.06 o
  -4   6   6       26.17       19.25      6.04 o
  -3   6   6        1.39        4.08      4.46 o
  -2   6   6     1214.38     1296.42     16.15 o
  -1   6   6       30.91       33.21      2.92 o
   0   6   6     1044.01     1032.12     10.68 o
   1   6   6      108.46      119.08      5.16 o
   2   6   6       91.83      112.65      8.31 o
   3   6   6      119.60      103.06      4.55 o
   4   6   6      365.87      365.43     12.73 o
   5   6   6       46.17       48.29      3.13 o
   6   6   6        6.62        7.64      3.82 o
   7   6   6       12.65        0.08      5.39 o
   8   6   6       12.33        4.33      6.53 o
   9   6   6       19.14       20.25      8.34 o
  -9   7   6       30.64       21.16     11.85 o
  -8   7   6       10.36       21.11     12.88 o
  -7   7   6       46.40       53.91      9.93 o
  -6   7   6        9.05        4.62      7.99 o
  -5   7   6        4.15        5.88      7.11 o
  -4   7   6      166.57      158.21     10.15 o
  -3   7   6      324.61      393.52     12.72 o
  -2   7   6       13.34       25.14      3.93 o
  -1   7   6      105.67       72.75      4.08 o
   0   7   6       86.32       88.69      3.79 o
   1   7   6      111.88      129.56      4.02 o
   2   7   6      131.35      137.32      8.63 o
   3   7   6      208.20      198.96     10.22 o
   4   7   6        6.24        4.09      3.55 o
   5   7   6      163.35      147.91      8.46 o
   6   7   6       34.95       38.64      4.50 o
   7   7   6       53.24       45.75      6.90 o
   8   7   6       93.86       99.77     10.12 o
  -9   8   6       40.20       54.52     12.79 o
  -8   8   6        3.39       -8.18      8.18 o
  -7   8   6       14.53        7.79      8.15 o
  -6   8   6      213.79      210.63     19.59 o
  -5   8   6       67.68       64.15      9.61 o
  -4   8   6        7.19       11.28      5.93 o
  -3   8   6      449.68      486.80     13.92 o
  -2   8   6      774.72      750.44     12.67 o
  -1   8   6      412.37      445.76      7.85 o
   0   8   6       22.54       36.62      2.62 o
   1   8   6      529.46      534.66      6.07 o
   2   8   6      346.49      318.23     10.61 o
   3   8   6        1.01        5.75      5.68 o
   4   8   6      785.53      684.85     12.01 o
   5   8   6      397.38      385.63     11.44 o
   6   8   6      171.76      159.90      6.94 o
   7   8   6        0.24       -4.92      4.92 o
   8   8   6        4.67        6.39      6.24 o
  -8   9   6        0.13       -8.23      8.23 o
  -7   9   6        8.29        8.04      8.16 o
  -6   9   6       11.73       11.60      7.72 o
  -5   9   6      120.73      109.42     10.30 o
  -4   9   6       31.59       37.86      7.11 o
  -3   9   6      328.49      329.19     12.05 o
  -2   9   6       37.56       30.17      4.40 o
  -1   9   6      129.86      151.76      6.97 o
   0   9   6       39.57       28.70      2.46 o
   1   9   6      935.50      953.10      8.56 o
   2   9   6       31.70       31.59      4.90 o
   3   9   6     1759.74     1691.64     29.33 o
   4   9   6       50.65       57.52      8.56 o
   5   9   6       45.44       34.76      4.93 o
   6   9   6       24.89       27.20      6.53 o
   7   9   6       32.72       44.62      7.81 o
   8   9   6       69.73       80.01     12.32 o
  -8  10   6        0.01       -7.18      8.52 o
  -7  10   6       18.02       15.14      8.42 o
  -6  10   6        5.61       -1.06      7.00 o
  -5  10   6       52.50       40.63      8.82 o
  -4  10   6       17.24       15.66      6.32 o
  -3  10   6      849.83      843.99     16.56 o
  -2  10   6        0.34        5.94      3.59 o
  -1  10   6       31.51       36.99      3.42 o
   0  10   6        5.96        4.23      1.97 o
   1  10   6        2.83        3.04      1.76 o
   2  10   6       22.50       33.17      2.83 o
   3  10   6      546.80      584.11     18.09 o
   4  10   6       59.74       65.54      9.30 o
   5  10   6      177.83      175.86      6.23 o
   6  10   6        3.06        0.60      5.21 o
   7  10   6        4.56        0.33      6.56 o
   8  10   6        5.50       15.72      8.86 o
  -8  11   6        1.25       -1.56      9.23 o
  -7  11   6        2.61       -7.04      7.04 o
  -6  11   6       11.57       -0.70      7.17 o
  -5  11   6        0.11       -6.15      6.15 o
  -4  11   6      800.17      783.80     19.23 o
  -3  11   6       28.32       27.72      5.19 o
  -2  11   6       99.88       90.47      5.88 o
  -1  11   6      387.64      390.97      8.62 o
   0  11   6        1.59       -1.97      1.97 o
   1  11   6       50.92       62.01      4.30 o
   2  11   6        0.67        1.16      2.47 o
   3  11   6      132.60      109.51     10.78 o
   4  11   6      384.40      353.02     16.25 o
   5  11   6      100.36       80.76      4.57 o
   6  11   6      263.42      274.91     13.69 o
   7  11   6      134.39      118.71     16.47 o
   8  11   6       16.93       14.55      8.60 o
  -8  12   6       10.86        6.93      9.98 o
  -7  12   6        2.07       -5.80      7.92 o
  -6  12   6       16.98        5.04      7.36 o
  -5  12   6       47.12       36.06      8.24 o
  -4  12   6       60.24       75.66      8.74 o
  -3  12   6       76.51       69.94      6.62 o
  -2  12   6       94.27       81.61      5.80 o
  -1  12   6       37.31       34.35      3.96 o
   0  12   6       44.61       45.70      3.49 o
   1  12   6      106.57       88.98      3.93 o
   2  12   6       51.85       48.51      4.41 o
   3  12   6      338.15      351.92     19.33 o
   4  12   6       85.63       87.78     12.83 o
   5  12   6        7.74        5.51      3.30 o
   6  12   6        6.23       17.11      5.68 o
   7  12   6       24.31       32.73      9.41 o
   8  12   6        3.26       13.18     14.18 o
  -8  13   6        2.78       -9.74      9.74 o
  -7  13   6       19.81        6.24      8.45 o
  -6  13   6       16.27       13.68      7.91 o
  -5  13   6      158.08      163.90     14.58 o
  -4  13   6      271.49      250.15     19.08 o
  -3  13   6       12.89       22.16      5.37 o
  -2  13   6      162.85      201.86     11.76 o
  -1  13   6        0.09       -2.71      2.83 o
   0  13   6     1319.44     1387.38     15.26 o
   1  13   6       78.59       60.42      3.57 o
   2  13   6      933.46      897.00     19.16 o
   3  13   6        2.45       -0.89      6.04 o
   4  13   6      275.38      247.20     18.59 o
   5  13   6       45.44       38.68      5.29 o
   6  13   6       74.96       88.71     11.07 o
   7  13   6       83.09       82.24      9.82 o
   8  13   6        9.93       14.75     14.33 o
  -8  14   6        5.37       -4.39      9.60 o
  -7  14   6        1.06       -7.66      7.66 o
  -6  14   6       13.07       17.31      8.35 o
  -5  14   6       65.09       59.42      9.17 o
  -4  14   6      135.46      145.64     16.31 o
  -3  14   6      213.51      206.94     11.41 o
  -2  14   6      604.92      649.50     12.85 o
  -1  14   6        9.25       11.47      3.53 o
   0  14   6       39.62       44.09      4.62 o
   1  14   6       35.87       31.33      3.22 o
   2  14   6        0.04        9.03      3.93 o
   3  14   6        0.49        0.54      1.97 o
   4  14   6      257.11      244.09     18.68 o
   5  14   6      267.48      290.65     18.07 o
   6  14   6      130.09      107.27      9.33 o
   7  14   6       30.70       38.59     16.52 o
  -7  15   6        6.02        8.61     11.21 o
  -6  15   6       79.75       78.70     12.22 o
  -5  15   6       58.56       66.46      9.70 o
  -4  15   6       27.18       31.23      7.59 o
  -3  15   6      292.55      299.58     14.27 o
  -2  15   6        3.41        3.42      4.04 o
  -1  15   6      467.95      472.47     10.47 o
   0  15   6      245.85      224.63      9.22 o
   1  15   6      971.61      917.12     11.76 o
   2  15   6       23.59       16.17      4.23 o
   3  15   6       76.27       87.95      5.35 o
   4  15   6       42.19       48.11      3.56 o
   5  15   6       25.32       23.48      5.30 o
   6  15   6      120.50      118.24     10.40 o
   7  15   6      105.84      130.55     17.44 o
  -7  16   6       38.28       35.14     10.85 o
  -6  16   6        5.89       -5.03      7.63 o
  -5  16   6        5.14        1.13      7.23 o
  -4  16   6       18.16       12.27      7.93 o
  -3  16   6       84.65       90.46      9.78 o
  -2  16   6       54.55       54.42      5.96 o
  -1  16   6       93.18      117.44      8.00 o
   0  16   6       63.06       68.64      4.76 o
   1  16   6       33.08       26.11      3.84 o
   2  16   6        0.62        1.23      3.64 o
   3  16   6       28.87       34.70      5.06 o
   4  16   6        0.39        3.44      4.19 o
   5  16   6       80.42       86.25      7.66 o
   6  16   6        0.18        1.09      9.81 o
   7  16   6        4.17        9.62     10.87 o
  -7  17   6       17.23       19.17     10.09 o
  -6  17   6        4.93       -0.91      7.60 o
  -5  17   6        0.23       -3.61      6.98 o
  -4  17   6      287.99      305.67     16.71 o
  -3  17   6       20.88       13.51      6.04 o
  -2  17   6       16.86       15.21      5.03 o
  -1  17   6       35.77       41.02      4.95 o
   0  17   6       31.16       24.39      3.94 o
   1  17   6      155.95      161.69      8.13 o
   2  17   6      252.60      210.52     11.52 o
   3  17   6      182.54      138.29      9.44 o
   4  17   6       22.74       29.03      5.40 o
   5  17   6       61.75       80.12      8.12 o
   6  17   6       12.49       19.53     11.06 o
   7  17   6       47.29       84.42     17.39 o
  -7  18   6        0.13        3.06      9.97 o
  -6  18   6       10.98        2.04      8.85 o
  -5  18   6       13.20       -4.71      8.43 o
  -4  18   6        0.33        3.74      7.91 o
  -3  18   6       19.01        9.63      5.70 o
  -2  18   6      273.56      237.97     13.64 o
  -1  18   6      417.09      361.83     11.09 o
   0  18   6        0.41       -0.09      3.42 o
   1  18   6        3.83        6.94      4.27 o
   2  18   6        1.03        4.00      3.73 o
   3  18   6        2.60        3.25      3.83 o
   4  18   6      321.23      329.97     17.83 o
   5  18   6       33.17       26.19     11.39 o
   6  18   6      102.26      133.48     17.72 o
   7  18   6        0.22       -1.99     11.07 o
  -6  19   6       13.32        9.43      9.42 o
  -5  19   6       41.33       30.74     11.50 o
  -4  19   6        3.93       -1.47      7.22 o
  -3  19   6       20.94       10.64      5.51 o
  -2  19   6      168.03      168.33      9.60 o
  -1  19   6        1.18       -3.47      5.02 o
   0  19   6      181.52      173.82     11.29 o
   1  19   6      120.28       99.71      7.68 o
   2  19   6      134.68      131.26     14.05 o
   3  19   6        0.50       -0.89      4.22 o
   4  19   6        0.69        2.57      4.79 o
   5  19   6       22.33       26.63     11.87 o
   6  19   6      136.93      139.33     19.15 o
  -6  20   6       18.07       21.40     11.67 o
  -5  20   6       21.17       18.12      9.99 o
  -4  20   6       97.50       87.72     11.96 o
  -3  20   6        0.63       -5.78      6.34 o
  -2  20   6        1.74       -2.87      5.92 o
  -1  20   6        1.63       -4.96      4.96 o
   0  20   6       25.10       13.47      5.51 o
   1  20   6      143.87      124.06     10.56 o
   2  20   6        3.16        3.15      4.27 o
   3  20   6      192.41      157.03     10.58 o
   4  20   6       96.03      124.12     16.93 o
   5  20   6        1.20       15.65     10.77 o
   6  20   6        4.42       18.00     12.75 o
  -6  21   6       28.06       53.67     16.13 o
  -5  21   6        0.04       14.47     11.83 o
  -4  21   6       40.38       28.25     17.38 o
  -3  21   6       36.63       13.20      7.54 o
  -2  21   6        1.87       -4.36      7.05 o
  -1  21   6       77.03       59.77      9.72 o
   0  21   6       55.13       44.50      7.56 o
   1  21   6        0.69       -2.31      4.59 o
   2  21   6      110.93      118.46      8.97 o
   3  21   6        0.01       -3.55      4.91 o
   4  21   6       19.60       20.99      6.36 o
   5  21   6       43.10       39.81     13.62 o
   6  21   6       16.21       19.16     17.79 o
  -5  22   6       25.01       44.27     14.35 o
  -4  22   6        5.13        9.28      9.53 o
  -3  22   6      134.63      154.67     13.91 o
  -2  22   6        0.13       -2.07      7.27 o
  -1  22   6        0.75       -3.25      6.26 o
   0  22   6       18.33       15.05      6.67 o
   1  22   6       10.26       10.25      5.93 o
   2  22   6       12.63        7.99      5.04 o
   3  22   6       45.55       58.38      8.39 o
   4  22   6        1.68        0.35      5.65 o
   5  22   6       44.35       40.20     13.89 o
  -5  23   6       55.47       51.32     15.96 o
  -4  23   6        0.96        8.26      9.18 o
  -3  23   6       32.71       43.44     10.08 o
  -2  23   6       17.48       13.99      8.30 o
  -1  23   6        6.52       18.03      8.07 o
   0  23   6        0.03       -2.37      7.09 o
   1  23   6       37.58       42.49      9.27 o
   2  23   6       22.77       13.77      6.09 o
   3  23   6       87.76       88.01     14.21 o
   4  23   6        4.99        8.04     14.96 o
   5  23   6        0.30       -6.47     11.42 o
  -4  24   6       34.56       35.79     12.41 o
  -3  24   6        8.00       12.51      8.92 o
  -2  24   6       77.82       82.58     11.86 o
  -1  24   6       60.49       84.08     13.04 o
   0  24   6        5.74       -4.31      7.13 o
   1  24   6       21.38       32.45      8.29 o
   2  24   6       70.77       93.86      8.86 o
   3  24   6       29.38       27.17     10.70 o
   4  24   6       67.66       52.14     14.60 o
  -4  25   6        4.29       -8.43      9.45 o
  -3  25   6       40.18       33.54     10.11 o
  -2  25   6       22.34       33.26      9.94 o
  -1  25   6        3.21       16.32      8.41 o
   0  25   6      142.70      163.14     14.14 o
   1  25   6       30.14       28.25      8.72 o
   2  25   6      179.46      218.89     12.52 o
   3  25   6       20.83       27.71      8.84 o
  -3  26   6       14.66        7.56      9.50 o
  -2  26   6       72.87       81.14     12.19 o
  -1  26   6        8.61       11.63      8.70 o
   0  26   6       60.44       49.57     10.43 o
   1  26   6        3.67       10.05      8.08 o
   2  26   6       21.45       34.73      7.69 o
   3  26   6        0.05        6.14      7.79 o
  -2  27   6       20.04       27.83     10.20 o
  -1  27   6        0.16        7.51      8.60 o
   0  27   6        3.60        5.35      8.79 o
   1  27   6      122.81      134.79     13.46 o
   2  27   6       10.58       25.46     13.39 o
  -9   0   7       21.08       -2.72     16.10 o
  -7   0   7        1.50       21.90     14.05 o
  -5   0   7      104.53      132.11     16.69 o
  -3   0   7        0.80       -5.17      5.56 o
  -1   0   7        6.08       15.99      4.85 o
   1   0   7      141.68      107.76      5.05 o
   3   0   7       18.60        5.91      2.56 o
   5   0   7       90.99       85.07      6.13 o
   7   0   7        0.64        0.88      9.26 o
  -9   1   7        1.81       -8.08      9.75 o
  -8   1   7        9.22        8.13      9.89 o
  -7   1   7      213.17      205.52     20.52 o
  -6   1   7      179.23      155.42     16.40 o
  -5   1   7        0.29       -4.28      6.68 o
  -4   1   7        0.15        1.58      5.76 o
  -3   1   7       19.56       24.05      4.76 o
  -2   1   7      216.55      217.30      8.40 o
  -1   1   7      493.03      549.43     10.01 o
   0   1   7       65.41       83.47      3.76 o
   1   1   7        0.01        4.92      1.86 o
   2   1   7      108.80      111.43      3.69 o
   3   1   7       45.15       41.42      2.68 o
   4   1   7       95.89       84.56      3.92 o
   5   1   7       22.22       28.36      3.16 o
   6   1   7       53.40       63.16      8.71 o
   7   1   7       64.31       70.70      8.40 o
   8   1   7        0.40       -1.22      6.28 o
  -9   2   7        0.00        1.74     10.76 o
  -8   2   7       15.67        9.78      9.58 o
  -7   2   7       57.32       50.44     11.81 o
  -6   2   7       84.91       99.82     12.51 o
  -5   2   7      132.21      138.19     11.96 o
  -4   2   7      198.44      167.32     14.06 o
  -3   2   7        0.41       -3.68      3.68 o
  -2   2   7      263.22      253.14     13.83 o
  -1   2   7       43.32       46.27      4.24 o
   0   2   7      554.84      586.14      8.53 o
   1   2   7        0.28        1.45      1.62 o
   2   2   7        0.13        2.56      1.39 o
   3   2   7       62.27       66.27      3.38 o
   4   2   7       88.89       86.33      4.24 o
   5   2   7        0.25        2.29      2.69 o
   6   2   7       43.94       43.95      6.66 o
   7   2   7        6.09       -0.09      5.50 o
   8   2   7       20.68       20.17      8.07 o
  -9   3   7        2.76       -3.56     11.35 o
  -8   3   7       39.08       37.49     13.44 o
  -7   3   7        0.87        0.04      8.69 o
  -6   3   7       90.62       87.24     13.17 o
  -5   3   7      103.86      117.48     12.49 o
  -4   3   7      380.76      416.86     18.22 o
  -3   3   7        0.02        0.76      4.12 o
  -2   3   7      437.22      446.39     10.65 o
  -1   3   7      292.68      302.11      7.39 o
   0   3   7     1709.45     1643.54     13.72 o
   1   3   7      143.57      159.08      5.40 o
   2   3   7       47.51       44.76      3.09 o
   3   3   7       15.44        9.30      2.27 o
   4   3   7       40.16       55.16      3.48 o
   5   3   7      185.59      170.75      6.36 o
   6   3   7       41.10       50.92      7.22 o
   7   3   7       28.77       37.63      7.07 o
   8   3   7        0.00       -0.09      6.09 o
  -8   4   7        0.30        5.51      9.94 o
  -7   4   7       23.77       32.77     13.37 o
  -6   4   7      414.81      398.12     39.84 o
  -5   4   7      222.99      218.58     15.44 o
  -4   4   7       36.90       32.85      7.35 o
  -3   4   7       31.92       34.52      5.93 o
  -2   4   7      786.76      814.75     14.06 o
  -1   4   7       19.96       20.57      3.23 o
   0   4   7       29.71       31.54      2.80 o
   1   4   7        0.01        0.75      1.43 o
   2   4   7      491.56      506.85      6.93 o
   3   4   7        2.45        5.85      2.21 o
   4   4   7      827.61      812.22     10.03 o
   5   4   7       55.20       71.47      4.80 o
   6   4   7       14.60        8.33      4.99 o
   7   4   7       54.78       48.50      7.45 o
   8   4   7       50.70       57.86      8.51 o
  -8   5   7       40.01       20.08     10.55 o
  -7   5   7       43.09       44.85     10.67 o
  -6   5   7       20.57       19.15      8.90 o
  -5   5   7       97.44      114.01     16.00 o
  -4   5   7       12.77       15.48      6.94 o
  -3   5   7      895.60      914.06     21.94 o
  -2   5   7        4.63        1.37      3.76 o
  -1   5   7      128.51      110.94      6.59 o
   0   5   7      290.44      319.69      6.12 o
   1   5   7       89.69       98.01      3.54 o
   2   5   7        3.98        1.92      1.80 o
   3   5   7       60.99       66.84      4.90 o
   4   5   7      105.76      101.03      6.78 o
   5   5   7      159.62      162.78      5.66 o
   6   5   7      146.67      153.94      8.72 o
   7   5   7       96.90      105.32      8.92 o
   8   5   7       11.31        3.38      6.26 o
  -8   6   7        9.60        1.85     12.04 o
  -7   6   7       42.08       38.77     10.93 o
  -6   6   7       72.27       51.39     10.65 o
  -5   6   7      154.89      166.19     12.87 o
  -4   6   7      115.72      117.25     10.62 o
  -3   6   7       54.85       58.32      7.70 o
  -2   6   7       71.78       77.25      5.61 o
  -1   6   7        8.32        7.89      3.26 o
   0   6   7        0.67       -1.87      1.87 o
   1   6   7      324.97      278.99      6.23 o
   2   6   7       57.10       65.30      5.98 o
   3   6   7      778.68      698.23     11.43 o
   4   6   7       23.99       24.95      4.01 o
   5   6   7        6.86       -2.46      4.09 o
   6   6   7        1.28        3.24      4.57 o
   7   6   7       87.37       98.48     10.59 o
   8   6   7       21.58       31.45      9.85 o
  -8   7   7       82.00       85.22     14.00 o
  -7   7   7       99.13       93.67     12.25 o
  -6   7   7       36.49       37.45      9.90 o
  -5   7   7        5.66       10.03      7.39 o
  -4   7   7      107.69       92.12      9.74 o
  -3   7   7       18.38       13.57      5.53 o
  -2   7   7        0.06        3.06      3.98 o
  -1   7   7      687.48      733.20     11.92 o
   0   7   7        3.86        2.47      2.08 o
   1   7   7      116.99      127.79      6.82 o
   2   7   7      330.24      344.99     11.11 o
   3   7   7      585.09      566.36     14.89 o
   4   7   7        3.41        9.52      3.01 o
   5   7   7        6.46        7.36      4.25 o
   6   7   7       34.52       33.64      6.77 o
   7   7   7        0.03        3.57      6.89 o
   8   7   7        6.48       22.04      8.92 o
  -8   8   7       22.50       -2.05      9.71 o
  -7   8   7        1.97       -6.16      7.50 o
  -6   8   7       76.96       66.58     11.01 o
  -5   8   7      153.68      155.29     15.17 o
  -4   8   7      188.10      189.96     12.80 o
  -3   8   7      487.08      476.23     14.48 o
  -2   8   7      338.01      324.45     10.60 o
  -1   8   7      157.51      159.19      8.34 o
   0   8   7        0.14        1.86      2.13 o
   1   8   7      550.89      630.87      7.25 o
   2   8   7        4.01        7.44      4.34 o
   3   8   7      236.78      280.32     12.37 o
   4   8   7      588.68      539.65     15.31 o
   5   8   7       18.86       14.40      3.90 o
   6   8   7       14.34       14.59      5.38 o
   7   8   7       14.46        9.84      7.00 o
   8   8   7        5.17        8.83      8.32 o
  -8   9   7       15.30       -0.92      9.11 o
  -7   9   7        1.08       -7.48      7.48 o
  -6   9   7       33.86       25.45      9.37 o
  -5   9   7       13.08       15.58      7.35 o
  -4   9   7       21.39        7.85      7.28 o
  -3   9   7       29.95       20.75      5.96 o
  -2   9   7      615.14      604.68     13.66 o
  -1   9   7      137.49      162.52      7.01 o
   0   9   7      168.44      149.69      5.85 o
   1   9   7      223.10      223.86      5.10 o
   2   9   7      225.48      248.81     11.48 o
   3   9   7      580.37      578.88     15.80 o
   4   9   7        0.10       -0.94      5.74 o
   5   9   7       12.56        2.31      7.81 o
   6   9   7      167.48      160.81      9.35 o
   7   9   7        5.72        1.49      5.93 o
   8   9   7        0.89       -3.14     12.87 o
  -8  10   7        3.48       -9.46      9.82 o
  -7  10   7        1.65       -4.46      8.05 o
  -6  10   7        3.78       -7.00      7.00 o
  -5  10   7       10.52        6.91      7.33 o
  -4  10   7       19.14        8.50      6.94 o
  -3  10   7       14.15        7.77      5.23 o
  -2  10   7      245.12      220.02      8.93 o
  -1  10   7        2.69        5.31      3.28 o
   0  10   7      635.75      614.80      7.86 o
   1  10   7       24.38       30.42      2.29 o
   2  10   7      193.64      160.23      8.75 o
   3  10   7       45.06       60.10      7.48 o
   4  10   7       51.99       53.75      7.89 o
   5  10   7       31.99       29.39     10.27 o
   6  10   7       77.16       67.16      6.67 o
   7  10   7        0.15       16.19     12.20 o
   8  10   7       76.74       82.98     18.14 o
  -8  11   7       14.45       -4.41      9.56 o
  -7  11   7        0.01       -7.46      7.46 o
  -6  11   7        1.23       -7.48      7.56 o
  -5  11   7        0.75       -6.72      6.72 o
  -4  11   7        0.03       -1.03      6.27 o
  -3  11   7      198.49      175.22      9.81 o
  -2  11   7       50.62       83.17      6.22 o
  -1  11   7      483.03      507.44     10.87 o
   0  11   7       59.98       76.18      4.15 o
   1  11   7        4.27       16.75      2.69 o
   2  11   7      764.04      671.48     20.84 o
   3  11   7      205.35      186.14     11.28 o
   4  11   7      248.96      258.56     16.45 o
   5  11   7      422.94      425.56     20.70 o
   6  11   7       72.19       86.09     13.57 o
   7  11   7       29.24       35.06     13.15 o
   8  11   7        0.10       11.77     14.15 o
  -8  12   7        2.61       -1.62      9.90 o
  -7  12   7        1.51       -7.88      7.88 o
  -6  12   7       13.11        3.25      7.72 o
  -5  12   7        3.14       -6.48      6.48 o
  -4  12   7       15.78       13.12      6.79 o
  -3  12   7      253.80      235.09     17.08 o
  -2  12   7        0.15       -1.19      3.86 o
  -1  12   7      387.79      374.62      9.33 o
   0  12   7        1.12       -1.17      2.66 o
   1  12   7      308.52      254.16      7.84 o
   2  12   7      332.50      339.15     10.24 o
   3  12   7      337.85      328.73     16.42 o
   4  12   7        0.37       -1.81      8.49 o
   5  12   7       55.48       76.57     12.79 o
   6  12   7        7.34       28.70     10.87 o
   7  12   7       79.79       92.07     17.99 o
  -7  13   7        0.45       -6.32      7.86 o
  -6  13   7        7.40        3.46      7.98 o
  -5  13   7        0.23       -6.17      6.17 o
  -4  13   7      278.07      263.04     15.77 o
  -3  13   7       10.56        8.41      4.99 o
  -2  13   7       39.80       29.96      5.01 o
  -1  13   7      481.37      447.55     10.16 o
   0  13   7       28.49       26.65      3.07 o
   1  13   7      113.22      119.14      7.23 o
   2  13   7       76.80       85.36      7.54 o
   3  13   7      151.27      145.46     13.50 o
   4  13   7       41.06       26.52     10.20 o
   5  13   7      317.41      292.71     30.38 o
   6  13   7       15.33        6.00     10.10 o
   7  13   7       39.99       44.06     19.08 o
  -7  14   7       11.55        1.74      8.48 o
  -6  14   7       30.96       30.32      9.59 o
  -5  14   7       69.18       60.30      9.37 o
  -4  14   7       27.66       14.20      7.16 o
  -3  14   7       15.70       12.47      5.49 o
  -2  14   7      337.16      351.17     10.93 o
  -1  14   7       13.79       14.30      4.53 o
   0  14   7      325.90      318.50      6.77 o
   1  14   7       48.77       36.98      3.17 o
   2  14   7      197.29      195.38     12.07 o
   3  14   7      110.81      108.84      9.89 o
   4  14   7       12.65       18.80      7.87 o
   5  14   7       14.52       29.64     10.70 o
   6  14   7       21.64       37.13     12.01 o
   7  14   7        5.47       16.32     13.82 o
  -7  15   7       41.50       35.86     10.23 o
  -6  15   7        0.03       -7.13      7.74 o
  -5  15   7        3.92       -2.60      6.79 o
  -4  15   7        2.03       -4.63      6.03 o
  -3  15   7        0.13       -0.42      5.07 o
  -2  15   7       52.94       50.37      6.10 o
  -1  15   7       58.85       44.22      4.82 o
   0  15   7      307.88      304.59      7.83 o
   1  15   7        0.91       -0.22      2.85 o
   2  15   7        7.19        7.62      3.99 o
   3  15   7       41.90       25.14      6.82 o
   4  15   7      192.60      161.40     14.46 o
   5  15   7       45.85       40.65     11.82 o
   6  15   7       37.13       47.98     13.05 o
   7  15   7        6.16       24.93     15.09 o
  -7  16   7        0.51       -5.30      9.12 o
  -6  16   7      139.63      154.37     15.24 o
  -5  16   7        2.07       -4.85      7.56 o
  -4  16   7       21.15        7.58      6.95 o
  -3  16   7        1.43        2.49      5.19 o
  -2  16   7       48.12       52.10      6.17 o
  -1  16   7        2.50       -1.34      3.64 o
   0  16   7      313.37      308.70     12.77 o
   1  16   7       25.84       18.84      4.91 o
   2  16   7       91.21       90.69      9.22 o
   3  16   7       11.42        5.44      5.51 o
   4  16   7        0.01       13.01      7.42 o
   5  16   7       11.48        4.04      9.61 o
   6  16   7       84.60       91.94     15.88 o
   7  16   7        0.99       -4.50     12.82 o
  -7  17   7       42.58       -8.15     32.97 o
  -6  17   7       12.33       11.96      9.07 o
  -5  17   7        3.91       -7.19      7.19 o
  -4  17   7       53.67       42.91      8.29 o
  -3  17   7       44.63       27.05      6.46 o
  -2  17   7       44.15       37.19      6.83 o
  -1  17   7        7.30        5.46      5.55 o
   0  17   7        7.26        6.81      5.27 o
   1  17   7       24.39       12.72      4.92 o
   2  17   7        0.01       -4.20      4.95 o
   3  17   7        0.80       -1.60      2.32 o
   4  17   7       85.76       89.91     11.95 o
   5  17   7       10.02       14.87     10.28 o
   6  17   7      134.05      143.56     17.98 o
  -6  18   7       10.40       -6.63     11.52 o
  -5  18   7       98.92       99.77     17.33 o
  -4  18   7       25.01        3.14     10.43 o
  -3  18   7        8.62        1.63      7.31 o
  -2  18   7      173.77      170.40     14.00 o
  -1  18   7        1.78       -4.92      4.92 o
   0  18   7      223.62      235.95     15.67 o
   1  18   7       77.61       87.20      7.25 o
   2  18   7       12.50        7.02      5.83 o
   3  18   7       84.91       95.01      9.45 o
   4  18   7        0.38        0.21      6.25 o
   5  18   7        0.04        2.43      7.67 o
   6  18   7       47.31       56.63     14.51 o
  -6  19   7        7.07       -9.72     17.05 o
  -5  19   7       21.95        1.52     12.75 o
  -4  19   7       15.47       -2.77     13.87 o
  -3  19   7       43.98       27.84      8.79 o
  -2  19   7        0.30       -5.61      5.61 o
  -1  19   7       97.40      103.76      9.87 o
   0  19   7       29.88       16.84      5.66 o
   1  19   7        8.93        1.83      4.58 o
   2  19   7        1.58        1.31      5.48 o
   3  19   7       33.97       35.66      5.37 o
   4  19   7        0.28        7.89      6.35 o
   5  19   7       84.28       58.61     12.81 o
   6  19   7        0.43       -1.94     12.11 o
  -5  20   7       38.94       19.20     14.64 o
  -4  20   7        1.10       -9.59      9.59 o
  -3  20   7       20.84        6.99     10.92 o
  -2  20   7       30.97       22.97      7.40 o
  -1  20   7      195.06      194.89     15.47 o
   0  20   7       69.47       56.21      8.24 o
   1  20   7      174.97      175.60     13.31 o
   2  20   7      102.68       80.17      9.27 o
   3  20   7       14.87       14.00      4.98 o
   4  20   7        4.37       15.50      8.23 o
   5  20   7       41.76       45.08     17.70 o
  -5  21   7       20.45       12.30     15.40 o
  -4  21   7       47.56       34.98     12.74 o
  -3  21   7        3.11       -7.71      7.71 o
  -2  21   7       45.64       28.62      8.49 o
  -1  21   7       20.87       24.36      7.58 o
   0  21   7        5.30       -1.57      5.50 o
   1  21   7       22.22       20.11      6.20 o
   2  21   7      145.76      180.00     20.27 o
   3  21   7        3.25       -6.70      6.70 o
   4  21   7       36.01       32.25      9.22 o
   5  21   7       47.19       67.56     15.13 o
  -5  22   7        2.23        7.73     13.22 o
  -4  22   7       45.62       35.56     14.31 o
  -3  22   7       46.10       65.09     12.47 o
  -2  22   7        5.39        8.38      8.16 o
  -1  22   7        6.78        9.93      7.77 o
   0  22   7       26.91       28.13      7.48 o
   1  22   7       11.94        7.51      5.95 o
   2  22   7       77.33       99.61     10.49 o
   3  22   7       16.33        7.82      7.93 o
   4  22   7        2.96        4.29      7.65 o
  -4  23   7        1.81        3.48     12.85 o
  -3  23   7        2.58       -8.32      8.32 o
  -2  23   7        5.65       17.21      8.48 o
  -1  23   7       34.03       29.49     10.91 o
   0  23   7        2.18       -0.70      6.76 o
   1  23   7       89.26       70.20     12.84 o
   2  23   7        1.66       -4.32      6.46 o
   3  23   7       35.36       42.83     12.13 o
   4  23   7        0.80        2.13     10.08 o
  -3  24   7        2.53       -9.05      9.05 o
  -2  24   7        0.01       -4.87      7.87 o
  -1  24   7        2.33       13.76      8.33 o
   0  24   7        0.20       -6.91      6.91 o
   1  24   7       47.30       51.68      9.47 o
   2  24   7       55.24       53.16      9.59 o
   3  24   7        3.84        0.47     10.13 o
  -3  25   7       19.89       20.67     11.20 o
  -2  25   7        2.02       -0.77      8.64 o
  -1  25   7      112.46      139.33     13.63 o
   0  25   7       21.53       22.14     10.74 o
   1  25   7       19.37       22.38      8.57 o
   2  25   7       33.18       28.61      8.90 o
  -1  26   7        8.90        7.88      8.69 o
   0  26   7        7.99       10.70      8.71 o
   1  26   7       39.68       37.01      9.93 o
  -8   0   8        2.18      -12.19     13.27 o
  -6   0   8       30.61       28.76     13.98 o
  -4   0   8       14.94        7.40     10.28 o
  -2   0   8      142.29      191.41     12.44 o
   0   0   8       97.29      116.13      8.12 o
   2   0   8       90.19       93.82      7.79 o
   4   0   8      261.75      222.83      7.44 o
   6   0   8      185.86      173.49     17.60 o
   8   0   8       10.46       22.45     18.89 o
  -8   1   8        0.05        7.32     10.44 o
  -7   1   8        7.56        8.10      9.86 o
  -6   1   8        0.01        3.37      8.44 o
  -5   1   8        9.53        3.90      7.60 o
  -4   1   8      104.64      121.79     13.37 o
  -3   1   8        0.16        5.26      4.62 o
  -2   1   8       13.19       13.26      4.07 o
  -1   1   8       85.65       80.44      5.44 o
   0   1   8        0.02        6.46      2.92 o
   1   1   8      205.62      222.44      7.22 o
   2   1   8      565.95      554.34      7.69 o
   3   1   8      200.24      219.00      7.05 o
   4   1   8       94.50      100.97      4.02 o
   5   1   8        3.02       -2.73      4.47 o
   6   1   8       45.34       38.04      6.80 o
   7   1   8        3.42        0.16      5.59 o
   8   1   8       82.14      101.66     10.34 o
  -8   2   8       57.96       60.01     12.78 o
  -7   2   8       38.34       34.81     10.99 o
  -6   2   8       86.01       71.22     11.79 o
  -5   2   8        2.76       -7.17      7.17 o
  -4   2   8       34.07       27.30      7.81 o
  -3   2   8       97.02      108.02     10.90 o
  -2   2   8      377.13      378.26      9.83 o
  -1   2   8      572.89      625.41     11.33 o
   0   2   8     1168.97     1226.48     13.95 o
   1   2   8      342.62      338.85      6.97 o
   2   2   8       32.58       24.61      2.55 o
   3   2   8      117.31      101.59      4.57 o
   4   2   8       16.97       20.20      2.97 o
   5   2   8       97.10      102.93     11.05 o
   6   2   8        0.06       -4.39      4.80 o
   7   2   8       20.24       24.05      6.64 o
   8   2   8        8.17       13.99      8.66 o
  -8   3   8        4.11       -2.23     11.54 o
  -7   3   8        0.09       -2.19      9.11 o
  -6   3   8        2.77        3.00      8.33 o
  -5   3   8      187.36      186.20     15.86 o
  -4   3   8        0.07        7.24      7.05 o
  -3   3   8      695.58      771.96     18.18 o
  -2   3   8      205.80      264.26     11.72 o
  -1   3   8      149.13      169.84      7.11 o
   0   3   8      390.13      419.06      8.73 o
   1   3   8      153.34      140.52      5.86 o
   2   3   8       28.38       35.59      3.15 o
   3   3   8      232.25      223.72      7.39 o
   4   3   8        1.21        0.24      2.70 o
   5   3   8       87.43       87.78      7.18 o
   6   3   8       24.54       21.40      5.65 o
   7   3   8        4.04        5.80      5.72 o
   8   3   8        0.04       -3.84      7.34 o
  -8   4   8        5.09       10.96     10.77 o
  -7   4   8       34.52       31.93     12.43 o
  -6   4   8        4.08       -1.01      8.13 o
  -5   4   8      281.68      261.78     22.94 o
  -4   4   8        9.59       17.63      7.50 o
  -3   4   8      194.13      219.15     13.95 o
  -2   4   8      361.58      405.97     10.99 o
  -1   4   8      110.17      126.68      6.06 o
   0   4   8      146.93      127.52      5.65 o
   1   4   8       19.19       14.91      2.48 o
   2   4   8        4.99        7.97      2.59 o
   3   4   8        1.48        2.19      2.44 o
   4   4   8      108.10       88.65      4.07 o
   5   4   8        2.27        6.56      2.87 o
   6   4   8       29.06       45.43      6.01 o
   7   4   8       84.36       93.19      8.41 o
   8   4   8        6.52       16.11      8.58 o
  -8   5   8        0.14       -9.11      9.11 o
  -7   5   8       20.23       12.72      9.99 o
  -6   5   8       31.25       32.90     10.05 o
  -5   5   8        1.20        5.22      7.86 o
  -4   5   8      805.44      877.29     23.22 o
  -3   5   8       16.00       12.30      6.03 o
  -2   5   8      270.96      347.22     10.61 o
  -1   5   8        1.05        0.08      3.09 o
   0   5   8      108.69       92.25      4.93 o
   1   5   8       76.82       94.63      3.76 o
   2   5   8      398.90      366.09      8.04 o
   3   5   8       21.28       17.83      3.76 o
   4   5   8       81.22      106.72      6.49 o
   5   5   8       88.09       88.31      8.32 o
   6   5   8       52.02       55.57      8.34 o
   7   5   8        0.74        2.45      6.85 o
   8   5   8        2.78        1.05      7.86 o
  -8   6   8       23.67        9.55     10.96 o
  -7   6   8        0.03       -2.44      8.44 o
  -6   6   8      120.43      131.70     21.54 o
  -5   6   8       95.40       75.84     15.46 o
  -4   6   8       62.25       64.54     15.01 o
  -3   6   8        0.63        3.07      5.39 o
  -2   6   8      195.86      194.62     10.18 o
  -1   6   8       46.69       45.78      4.47 o
   0   6   8     1027.25     1042.82     17.89 o
   1   6   8       21.95       21.21      2.96 o
   2   6   8        0.96        6.81      2.15 o
   3   6   8      253.54      227.82     15.32 o
   4   6   8        3.11        8.60      3.61 o
   5   6   8       28.14       31.18      5.63 o
   6   6   8      107.15      107.29     12.87 o
   7   6   8        0.01       -3.57      6.01 o
   8   6   8       18.73       17.04     12.55 o
  -8   7   8        0.88       -9.05      9.05 o
  -7   7   8       21.47        0.69      9.14 o
  -6   7   8        0.71       -8.15      8.15 o
  -5   7   8       61.03       73.93     11.82 o
  -4   7   8      176.79      192.17     13.92 o
  -3   7   8      197.48      160.78     10.67 o
  -2   7   8       43.38       48.17      5.96 o
  -1   7   8      393.78      467.19     10.34 o
   0   7   8       16.35       11.36      2.77 o
   1   7   8       98.85      105.59      4.61 o
   2   7   8      527.84      503.36     13.56 o
   3   7   8        0.74       -2.09      4.42 o
   4   7   8      233.07      255.04     15.13 o
   5   7   8      100.58       82.53     10.90 o
   6   7   8       17.20       14.54      7.53 o
   7   7   8        0.54        0.07     10.32 o
  -8   8   8        6.57       -2.89      9.09 o
  -7   8   8        2.21       -4.72      8.27 o
  -6   8   8        1.08       -7.51      7.75 o
  -5   8   8       83.73       88.85     11.12 o
  -4   8   8       90.61      102.97     11.43 o
  -3   8   8       55.37       49.36      7.41 o
  -2   8   8      540.24      518.28     13.28 o
  -1   8   8       48.67       38.69      5.21 o
   0   8   8       46.15       41.61      3.79 o
   1   8   8        9.79        9.15      2.64 o
   2   8   8        0.00        4.67      4.76 o
   3   8   8      154.10      142.78      9.24 o
   4   8   8       26.25       48.47      8.30 o
   5   8   8       33.75       36.42      9.33 o
   6   8   8      125.70      112.53     17.12 o
   7   8   8       18.25       14.45     12.10 o
  -8   9   8        0.86       -9.59      9.59 o
  -7   9   8        7.85       -8.46      8.46 o
  -6   9   8        1.11       -7.28      7.28 o
  -5   9   8       37.30       38.73     11.10 o
  -4   9   8      229.29      243.71     19.49 o
  -3   9   8        6.46       -3.15      5.33 o
  -2   9   8        1.69       -3.86      4.23 o
  -1   9   8      440.18      459.83     11.64 o
   0   9   8        1.61       -0.51      1.84 o
   1   9   8       41.04       48.44      3.63 o
   2   9   8       45.29       44.75      6.48 o
   3   9   8        6.76        3.63      5.11 o
   4   9   8       92.08       80.48      9.65 o
   5   9   8       12.69       28.42     15.74 o
   6   9   8        6.89       10.56     11.90 o
   7   9   8       74.22       78.74     35.01 o
  -7  10   8        1.74       -8.18      8.18 o
  -6  10   8        6.10       -7.25      7.79 o
  -5  10   8        5.19       -6.02      7.00 o
  -4  10   8       30.94       23.46      7.09 o
  -3  10   8        0.35       -1.16      5.23 o
  -2  10   8       61.71       61.96      6.02 o
  -1  10   8        0.67        5.51      3.58 o
   0  10   8       46.31       32.34      3.13 o
   1  10   8      360.45      362.75      5.52 o
   2  10   8      118.55      114.63      9.55 o
   3  10   8       33.05       27.94      6.19 o
   4  10   8      159.84      178.74     12.42 o
   5  10   8      249.97      245.47     18.59 o
   6  10   8       83.75       91.43     18.89 o
   7  10   8       58.39       52.94     15.88 o
  -7  11   8        1.14       -7.94      7.94 o
  -6  11   8        1.04       -1.34      8.70 o
  -5  11   8        6.23        0.45      6.97 o
  -4  11   8        9.48        7.49      6.59 o
  -3  11   8        0.06       -5.17      5.17 o
  -2  11   8      176.60      202.15     10.18 o
  -1  11   8       11.80        7.04      3.64 o
   0  11   8        0.60        2.81      2.23 o
   1  11   8      328.39      336.00      6.30 o
   2  11   8      849.95      847.76     21.22 o
   3  11   8      496.05      455.85     16.63 o
   4  11   8      253.76      246.36     16.21 o
   5  11   8       46.47       46.75      9.54 o
   6  11   8        2.68        1.06     11.71 o
   7  11   8       30.79       56.66     25.56 o
  -7  12   8        7.12       -6.44      8.60 o
  -6  12   8        8.95       -6.69      7.84 o
  -5  12   8       12.68        8.09      7.64 o
  -4  12   8        6.45       12.34      6.86 o
  -3  12   8        5.58        3.08      6.02 o
  -2  12   8        4.30       11.27      5.02 o
  -1  12   8        8.87        1.05      3.39 o
   0  12   8      720.90      771.46      9.23 o
   1  12   8        0.77        1.68      1.53 o
   2  12   8      292.01      316.63     12.53 o
   3  12   8        0.05       -5.20      5.20 o
   4  12   8      214.08      212.52     18.91 o
   5  12   8        0.20        3.63      7.30 o
   6  12   8      175.36      192.16     23.05 o
   7  12   8        1.90        8.63     12.95 o
  -7  13   8        4.02       -8.99      8.99 o
  -6  13   8       22.20        6.03      8.78 o
  -5  13   8        1.57        0.84      7.32 o
  -4  13   8      177.55      185.38     18.09 o
  -3  13   8      125.18      138.78     13.45 o
  -2  13   8      173.38      163.50     11.67 o
  -1  13   8       38.50       36.85      5.74 o
   0  13   8      101.78      106.10      7.39 o
   1  13   8        2.67        6.86      2.53 o
   2  13   8        1.46        3.22      3.62 o
   3  13   8       25.90       19.04      6.58 o
   4  13   8       20.41       39.49      8.15 o
   5  13   8       25.93       17.15      8.50 o
   6  13   8        5.55       18.52     19.45 o
   7  13   8        1.20      -13.15     13.15 o
  -7  14   8        1.58       -9.70      9.70 o
  -6  14   8       45.43       33.11      9.77 o
  -5  14   8       39.84       35.63      9.00 o
  -4  14   8       18.18        8.33      6.66 o
  -3  14   8        0.63       -3.59      5.17 o
  -2  14   8       42.76       32.11      6.08 o
  -1  14   8        0.40        4.05      5.22 o
   0  14   8       12.57       12.30      5.04 o
   1  14   8      268.02      247.52     15.70 o
   2  14   8       60.99       52.07      7.88 o
   3  14   8        2.55       -2.63      5.35 o
   4  14   8       15.25       24.38      8.20 o
   5  14   8      146.87      145.01     14.54 o
   6  14   8       11.25       21.97     14.23 o
  -6  15   8       35.60       12.16     14.22 o
  -5  15   8       46.03       43.58     11.38 o
  -4  15   8        2.49       -7.20      7.20 o
  -3  15   8        7.41        9.71      7.41 o
  -2  15   8       78.99       89.29      9.09 o
  -1  15   8        1.71        0.13      5.35 o
   0  15   8      394.43      403.20     13.75 o
   1  15   8       40.39       43.79      5.15 o
   2  15   8       39.43       41.00      7.68 o
   3  15   8       43.13       46.72      8.11 o
   4  15   8        0.66       -1.80      5.59 o
   5  15   8        1.03        3.71      7.03 o
   6  15   8        2.80        1.80     12.88 o
  -6  16   8        2.80        2.08     15.76 o
  -5  16   8       60.15       49.83     18.62 o
  -4  16   8        1.09       -6.75      9.32 o
  -3  16   8       60.10       56.49     10.44 o
  -2  16   8       15.96        6.32      6.25 o
  -1  16   8      190.43      215.60     15.75 o
   0  16   8       26.34       27.94      6.00 o
   1  16   8       97.94      120.05     14.20 o
   2  16   8       10.16        5.50      5.92 o
   3  16   8       36.75       31.48      7.90 o
   4  16   8        1.39        0.50      5.69 o
   5  16   8       69.93       66.98     11.40 o
   6  16   8        0.89        0.38     13.09 o
  -6  17   8        6.70      -11.02     11.02 o
  -5  17   8       32.77       10.16     18.43 o
  -4  17   8       11.71        2.20      9.19 o
  -3  17   8      114.96      114.00     17.56 o
  -2  17   8       67.48       66.48     10.43 o
  -1  17   8       14.52       12.92      6.08 o
   0  17   8       64.53       50.54      6.85 o
   1  17   8        1.89        3.44      3.91 o
   2  17   8       20.91       19.33      6.99 o
   3  17   8       22.26       31.90      7.38 o
   4  17   8        0.07       -5.64      5.64 o
   5  17   8        4.06        1.61      7.67 o
   6  17   8        1.38        2.79     14.18 o
  -6  18   8       10.84      -18.95     18.95 o
  -5  18   8        3.32       -2.22     15.56 o
  -4  18   8        0.89      -12.69     14.12 o
  -3  18   8       11.17        2.86      8.13 o
  -2  18   8       28.33       28.32      7.51 o
  -1  18   8       50.76       43.58      8.25 o
   0  18   8        1.35        8.02      5.46 o
   1  18   8        6.92        3.65      4.19 o
   2  18   8        0.72       -4.70      5.75 o
   3  18   8       19.62        9.38      6.53 o
   4  18   8        5.47        5.74      6.62 o
   5  18   8       21.67       27.54      9.82 o
  -5  19   8       24.53        4.63     12.99 o
  -4  19   8       86.31      110.65     21.00 o
  -3  19   8       14.70        3.90      9.39 o
  -2  19   8        0.66       -5.86      5.86 o
  -1  19   8      135.83      107.46     10.78 o
   0  19   8       64.88       61.04      7.64 o
   1  19   8       30.20       29.36      5.50 o
   2  19   8       29.25       25.17      8.26 o
   3  19   8        6.66       12.02      6.70 o
   4  19   8        0.95        1.51      6.47 o
   5  19   8        0.29       -7.81      8.34 o
  -5  20   8        0.03       -9.57     13.96 o
  -4  20   8        0.02      -12.30     12.30 o
  -3  20   8       19.98       -7.62      7.98 o
  -2  20   8        2.77       -6.63      6.63 o
  -1  20   8       26.82       25.43      7.90 o
   0  20   8       97.47      100.05     10.37 o
   1  20   8        9.17       11.40      5.07 o
   2  20   8        0.32        6.85      6.15 o
   3  20   8       26.11       23.13      8.69 o
   4  20   8       44.22       46.31      9.88 o
   5  20   8       22.28       18.89     18.89 o
  -4  21   8        5.67       19.82     12.85 o
  -3  21   8        0.19        3.66      9.21 o
  -2  21   8       15.21       13.65      8.62 o
  -1  21   8        7.52       -0.82      6.82 o
   0  21   8        0.19       -5.97      5.97 o
   1  21   8      286.25      312.96     19.86 o
   2  21   8        2.08        2.18      7.29 o
   3  21   8       41.24       29.83      9.37 o
   4  21   8       12.02       -1.05      8.19 o
  -4  22   8        6.84       10.81     12.97 o
  -3  22   8        5.83       16.13      9.98 o
  -2  22   8        2.93       -5.82      7.84 o
  -1  22   8        7.24        9.20      7.64 o
   0  22   8        3.85       -3.23      6.71 o
   1  22   8       12.53       23.44     10.96 o
   2  22   8        9.03        4.05      9.99 o
   3  22   8        4.59        0.90      9.76 o
  -3  23   8       13.38       24.65     13.26 o
  -2  23   8        2.74        8.93      9.71 o
  -1  23   8        1.40       -3.63      7.71 o
   0  23   8        0.26        0.42      7.16 o
   1  23   8       40.47       51.32     12.74 o
   2  23   8       56.56       62.73     13.01 o
   3  23   8        1.37        5.64     10.64 o
  -2  24   8        3.09       -6.48      8.58 o
  -1  24   8       16.97       14.26      8.93 o
   0  24   8       18.09       30.85      8.82 o
   1  24   8       26.53       30.44     12.30 o
   2  24   8        9.31        7.05     11.36 o
   0  25   8        2.88       -2.05     16.18 o
  -7   0   9        1.88      -14.60     19.18 o
  -5   0   9       46.90       44.68     13.83 o
  -3   0   9      556.39      572.58     44.58 o
  -1   0   9      166.28      171.62     11.09 o
   1   0   9      273.99      309.49     11.18 o
   3   0   9      318.07      328.65     16.26 o
   5   0   9       37.61       58.10     15.00 o
   7   0   9        0.21        5.15     12.97 o
  -8   1   9        9.89      -26.06     26.06 o
  -7   1   9       28.97        9.21     15.05 o
  -6   1   9        1.71       -0.91      8.33 o
  -5   1   9        2.18       -5.09      7.74 o
  -4   1   9        5.70        5.51      7.31 o
  -3   1   9      219.56      231.97     16.81 o
  -2   1   9       27.79       20.32      4.87 o
  -1   1   9      455.88      450.39     10.67 o
   0   1   9        3.35        3.40      3.40 o
   1   1   9      318.97      345.73      8.39 o
   2   1   9        1.15       -2.61      2.61 o
   3   1   9      100.71      105.30      4.80 o
   4   1   9       17.19       29.15      5.85 o
   5   1   9        5.73        6.63      5.01 o
   6   1   9       74.69       94.89      8.62 o
   7   1   9       50.38       55.87      8.00 o
  -7   2   9       19.01       10.74     13.23 o
  -6   2   9        0.01       -8.16      8.16 o
  -5   2   9        4.48       -1.65      7.51 o
  -4   2   9      146.21      171.31     14.86 o
  -3   2   9       94.55       93.47      9.15 o
  -2   2   9       26.58       36.17      5.44 o
  -1   2   9       78.63       92.66      6.19 o
   0   2   9       90.27      117.09      5.86 o
   1   2   9        8.92        4.66      2.90 o
   2   2   9      559.48      580.06      8.45 o
   3   2   9      300.28      236.34      8.83 o
   4   2   9      378.50      371.90     16.13 o
   5   2   9       36.02       29.93      5.86 o
   6   2   9       11.54       11.61      5.46 o
   7   2   9        0.20        3.45      6.81 o
  -7   3   9        6.53      -12.37     14.08 o
  -6   3   9       49.28       29.21      9.95 o
  -5   3   9       17.93        0.74      7.92 o
  -4   3   9        8.89        5.78      7.42 o
  -3   3   9      141.51      144.58     11.53 o
  -2   3   9       93.87      121.12      7.97 o
  -1   3   9      609.50      632.67     12.25 o
   0   3   9      693.14      814.22     12.08 o
   1   3   9       43.17       39.89      3.63 o
   2   3   9       84.28      104.78      5.88 o
   3   3   9        3.77        8.04      3.13 o
   4   3   9       18.29       16.08      4.70 o
   5   3   9       11.94        8.08      6.22 o
   6   3   9       29.99       34.72      5.68 o
   7   3   9       10.52       10.53      7.09 o
  -7   4   9        0.47       -7.01     11.92 o
  -6   4   9        0.70       -8.40      8.40 o
  -5   4   9       26.06       16.60      8.68 o
  -4   4   9        7.76        7.45      7.46 o
  -3   4   9      130.44      106.36      9.35 o
  -2   4   9      658.76      688.68     14.51 o
  -1   4   9        9.57       16.00      4.24 o
   0   4   9      237.31      206.23     10.45 o
   1   4   9      127.81      101.25      6.11 o
   2   4   9      204.57      215.22     11.47 o
   3   4   9       64.09       45.08      3.69 o
   4   4   9       22.42       29.25      5.81 o
   5   4   9       11.24        9.09      5.71 o
   6   4   9        6.42        7.03      5.94 o
   7   4   9        5.86        7.11      6.71 o
  -7   5   9       13.64        8.37     13.83 o
  -6   5   9        7.31       -4.38      8.88 o
  -5   5   9      143.60      126.30     12.60 o
  -4   5   9       18.81       17.65      7.95 o
  -3   5   9      291.64      249.68     13.76 o
  -2   5   9       13.82       14.11      5.26 o
  -1   5   9        6.05        4.96      3.70 o
   0   5   9       49.08       50.94      4.91 o
   1   5   9      151.76      174.14      6.78 o
   2   5   9        2.48       -1.13      2.54 o
   3   5   9       16.15       15.97      5.44 o
   4   5   9        2.58        0.51      4.33 o
   5   5   9       49.25       49.66     14.06 o
   6   5   9        0.02        6.21      7.27 o
   7   5   9       27.80       43.13     15.93 o
  -7   6   9        0.03       -8.90      8.90 o
  -6   6   9        0.13       -8.19      8.19 o
  -5   6   9        0.36       -7.16      7.16 o
  -4   6   9        0.01       -6.33      6.33 o
  -3   6   9      306.99      329.86     14.59 o
  -2   6   9      112.77       97.89      8.44 o
  -1   6   9       38.33       39.31      4.96 o
   0   6   9       15.77       14.48      3.69 o
   1   6   9        2.76        2.45      3.20 o
   2   6   9       20.35       22.54      2.66 o
   3   6   9      518.59      585.32     16.57 o
   4   6   9       24.10       17.36      9.85 o
   5   6   9        2.60        1.61      8.79 o
   6   6   9        4.66        6.33     10.18 o
   7   6   9        4.54       10.40     11.17 o
  -7   7   9       22.95        4.22     12.34 o
  -6   7   9        1.78       -5.20     11.43 o
  -5   7   9       11.20        0.11      8.23 o
  -4   7   9       29.41        3.86      7.35 o
  -3   7   9        0.17        2.81      6.26 o
  -2   7   9      138.04      131.00     10.64 o
  -1   7   9      242.15      256.81     10.30 o
   0   7   9      743.37      735.03     12.32 o
   1   7   9      468.97      502.84      9.57 o
   2   7   9      110.65      118.25      8.74 o
   3   7   9      134.62      142.95     10.18 o
   4   7   9       21.55       21.88      9.15 o
   5   7   9       85.86      130.07     17.24 o
   6   7   9        0.05      -10.00     10.00 o
   7   7   9       83.62       78.61     15.82 o
  -7   8   9        7.16       -9.12      9.12 o
  -6   8   9       21.26        0.22     10.90 o
  -5   8   9        1.01       -7.51      7.51 o
  -4   8   9       15.61        2.98      7.18 o
  -3   8   9       71.23       71.25      9.29 o
  -2   8   9       43.26       42.22      8.04 o
  -1   8   9        3.95        1.96      3.84 o
   0   8   9      250.81      261.04      8.63 o
   1   8   9       82.11       97.60      5.21 o
   2   8   9      104.50       88.64      7.81 o
   3   8   9      134.31      136.14     15.08 o
   4   8   9       88.76       96.06     12.17 o
   5   8   9       37.66       57.15     13.77 o
   6   8   9        0.14        9.19     11.10 o
   7   8   9        3.94       14.16     12.54 o
  -7   9   9        0.01       -8.51      8.51 o
  -6   9   9        7.34       -5.65     10.74 o
  -5   9   9        3.26       -7.62      7.62 o
  -4   9   9       48.09       30.46      8.72 o
  -3   9   9        3.76       -3.28      6.39 o
  -2   9   9      106.24      115.69      9.12 o
  -1   9   9       70.45       61.86      6.71 o
   0   9   9       72.67       62.47      4.26 o
   1   9   9      106.48      100.40      4.49 o
   2   9   9        1.99        2.67      5.24 o
   3   9   9       47.75       51.22      7.74 o
   4   9   9       54.60       59.19     11.11 o
   5   9   9        0.99        4.82     10.55 o
   6   9   9      239.46      277.28     72.43 o
   7   9   9        7.44       -6.44     11.67 o
  -7  10   9       14.09       -1.63     10.29 o
  -6  10   9       14.03        0.60     11.29 o
  -5  10   9        1.00       -7.06      7.06 o
  -4  10   9       59.56       58.67      8.74 o
  -3  10   9       40.63       33.43      7.22 o
  -2  10   9       12.40        7.60      5.00 o
  -1  10   9       55.21       47.89      8.02 o
   0  10   9       76.92       79.25      6.24 o
   1  10   9       21.41       23.86      3.79 o
   2  10   9        0.70        6.12      5.36 o
   3  10   9       51.11       40.21      7.62 o
   4  10   9      157.03      142.47     13.69 o
   5  10   9       57.18       64.34     13.93 o
   6  10   9       10.08       17.30     12.90 o
  -7  11   9       10.56      -11.86     12.26 o
  -6  11   9        7.99       -7.13     10.01 o
  -5  11   9        1.11       -8.07      8.07 o
  -4  11   9        0.18       -5.70      5.70 o
  -3  11   9       41.36       27.09      7.24 o
  -2  11   9       24.48       30.35      7.43 o
  -1  11   9      148.21      156.52     11.60 o
   0  11   9       67.87       68.19      7.32 o
   1  11   9      153.37      164.10      9.31 o
   2  11   9      278.84      259.04     20.32 o
   3  11   9       96.03       89.96      9.50 o
   4  11   9       38.83       34.08      8.48 o
   5  11   9       17.06       24.56      9.80 o
   6  11   9        7.54       11.27     17.04 o
  -6  12   9        3.80      -15.53     15.53 o
  -5  12   9        1.79       -9.50      9.50 o
  -4  12   9        5.06       -1.72      8.75 o
  -3  12   9       71.21       73.55     11.65 o
  -2  12   9      123.19      126.54     11.46 o
  -1  12   9       79.68      100.90      9.26 o
   0  12   9      262.25      271.12     15.22 o
   1  12   9      128.05      120.16      6.30 o
   2  12   9        1.46       -0.33      5.73 o
   3  12   9       64.94       65.01      9.28 o
   4  12   9        3.68       -1.91      6.58 o
   5  12   9      120.00      118.62     15.65 o
   6  12   9        0.16       -6.01     10.38 o
  -6  13   9        0.69      -14.13     14.13 o
  -5  13   9       71.84       46.79     17.77 o
  -4  13   9       13.05        8.39      9.88 o
  -3  13   9        7.44       -7.83      7.83 o
  -2  13   9      236.06      222.10     19.44 o
  -1  13   9       10.73       10.83      5.80 o
   0  13   9        0.79        1.93      4.98 o
   1  13   9       14.34        1.22      5.79 o
   2  13   9       24.58       21.53      6.65 o
   3  13   9        0.01        3.03      5.83 o
   4  13   9        6.86        5.66      6.96 o
   5  13   9       51.94       48.86     12.29 o
   6  13   9        8.43        4.93     12.60 o
  -6  14   9       13.49      -15.15     15.15 o
  -5  14   9        0.78       -9.18      9.18 o
  -4  14   9        6.58       -3.38      9.48 o
  -3  14   9       26.23       23.34      9.51 o
  -2  14   9       20.51       21.15      7.55 o
  -1  14   9        2.08        0.70      5.46 o
   0  14   9       70.46       60.98      7.12 o
   1  14   9       37.25       26.19      7.53 o
   2  14   9        7.26        3.68      5.88 o
   3  14   9       37.88       46.48      8.25 o
   4  14   9       55.88       56.14     14.73 o
   5  14   9        0.01        6.28      9.29 o
   6  14   9       20.25       26.73     15.29 o
  -6  15   9       12.22      -15.78     21.88 o
  -5  15   9        0.72      -13.55     13.55 o
  -4  15   9       31.85       12.92      9.92 o
  -3  15   9       26.21       22.96      8.32 o
  -2  15   9       17.52       27.13      7.81 o
  -1  15   9      136.25      134.75     10.21 o
   0  15   9       57.43       58.46      7.34 o
   1  15   9       47.09       47.62      8.43 o
   2  15   9       63.18       50.55      8.54 o
   3  15   9       37.91       35.00      7.93 o
   4  15   9       41.69       30.83      8.66 o
   5  15   9        0.34       -0.83      7.51 o
  -5  16   9        6.81       -5.54     11.71 o
  -4  16   9       12.61        7.54     15.87 o
  -3  16   9        6.16       -7.08      7.08 o
  -2  16   9       16.48        7.84      6.96 o
  -1  16   9       44.31       38.67      7.42 o
   0  16   9       37.07       42.48      6.67 o
   1  16   9        5.58       15.54      6.97 o
   2  16   9       96.97      101.35     10.48 o
   3  16   9       16.08       15.86      7.93 o
   4  16   9       38.33       36.78      9.03 o
   5  16   9        0.33       -1.27      7.66 o
  -5  17   9        1.95      -12.83     12.83 o
  -4  17   9       66.80       46.30     12.07 o
  -3  17   9        1.96       -2.12      7.49 o
  -2  17   9        2.24       -5.80      6.52 o
  -1  17   9       68.13       60.05      8.26 o
   0  17   9       34.21       31.17      6.36 o
   1  17   9       80.60       67.20      9.56 o
   2  17   9        1.59        0.65      6.28 o
   3  17   9        0.24        1.43      6.22 o
   4  17   9        5.25        2.97      6.85 o
   5  17   9       17.12       21.00      9.76 o
  -5  18   9        7.75       -6.77     14.84 o
  -4  18   9       23.76        9.39     14.13 o
  -3  18   9       54.71       48.25     10.65 o
  -2  18   9        6.67        2.38      7.30 o
  -1  18   9       16.37       11.89      6.59 o
   0  18   9        1.63        0.65      5.34 o
   1  18   9        3.55       10.58      6.83 o
   2  18   9        1.99       11.03      6.66 o
   3  18   9       27.15       35.15      8.35 o
   4  18   9        3.82       -2.35      6.83 o
  -4  19   9        6.52       -4.63     18.32 o
  -3  19   9        0.53       -8.83     10.30 o
  -2  19   9       29.08       26.52      9.50 o
  -1  19   9       79.29       77.21      9.23 o
   0  19   9       12.86        4.22      5.56 o
   1  19   9       34.39       30.05      8.23 o
   2  19   9       10.58        6.41      6.90 o
   3  19   9        6.73       14.37      7.17 o
   4  19   9       11.76        7.91      8.56 o
  -4  20   9        6.93      -10.44     13.74 o
  -3  20   9        9.72       -6.79     12.22 o
  -2  20   9        0.46       -5.72      7.53 o
  -1  20   9       20.33        4.56      6.61 o
   0  20   9        5.70       -5.53      5.53 o
   1  20   9       14.17        5.99      7.17 o
   2  20   9       33.93       29.97      9.74 o
   3  20   9       31.16       35.86     10.30 o
  -3  21   9        3.39        6.10      9.91 o
  -2  21   9       33.85       26.17      9.10 o
  -1  21   9        1.23       -6.58      6.58 o
   0  21   9       36.82       42.68      9.50 o
   1  21   9        6.61        6.73      8.52 o
   2  21   9       30.64       23.46      9.70 o
   3  21   9       19.75       10.68      8.64 o
  -2  22   9       19.46       24.25      9.57 o
  -1  22   9        4.10        1.02      7.79 o
   0  22   9        0.31        1.58     15.27 o
   1  22   9       18.88       16.96     10.99 o
   2  22   9        8.01        4.35     10.68 o
  -1  23   9        1.65        3.16      9.13 o
   0  23   9       34.44       40.17     12.77 o
   1  23   9        0.22        5.19     25.19 o
  -6   0  10       29.68       28.53     15.04 o
  -4   0  10        2.46       -9.18      9.18 o
  -2   0  10       16.75       10.68      9.88 o
   0   0  10      186.48      176.13     16.47 o
   2   0  10       53.55       51.54     11.97 o
   4   0  10        1.12        7.51      8.27 o
   6   0  10       53.29       79.68     11.66 o
  -7   1  10        1.26       -8.28     10.76 o
  -6   1  10        2.35        3.38     12.95 o
  -5   1  10        1.67       15.21      9.10 o
  -4   1  10       76.89       72.67     10.42 o
  -3   1  10       93.80       94.57     10.14 o
  -2   1  10      238.90      261.97     15.67 o
  -1   1  10      329.06      403.52     14.25 o
   0   1  10        2.07        6.32      5.07 o
   1   1  10        0.00        3.42      3.97 o
   2   1  10      381.11      383.63     18.92 o
   3   1  10       92.04      111.09      9.72 o
   4   1  10      233.10      239.19     18.20 o
   5   1  10       15.21       10.09      5.51 o
   6   1  10        0.51       -2.23      5.18 o
  -7   2  10       16.00        1.42     14.11 o
  -6   2  10        0.12       -9.21      9.21 o
  -5   2  10        2.35       -3.07      8.23 o
  -4   2  10       31.83       13.14      8.32 o
  -3   2  10        3.37       -0.49      6.67 o
  -2   2  10       13.26        1.47      5.80 o
  -1   2  10      415.49      489.45     14.81 o
   0   2  10       43.34       59.67      6.76 o
   1   2  10      582.52      649.88     16.43 o
   2   2  10       41.70       49.83      6.39 o
   3   2  10       85.76       80.47      7.10 o
   4   2  10       53.95       60.18      6.32 o
   5   2  10       34.43       27.46      5.77 o
   6   2  10        2.80       -4.32      6.01 o
  -7   3  10        8.23       -8.80     14.50 o
  -6   3  10       20.02        9.41     14.53 o
  -5   3  10        6.60       -7.74      7.88 o
  -4   3  10       12.53        5.94      8.09 o
  -3   3  10       50.42       45.76      8.59 o
  -2   3  10        7.35       -1.51      6.03 o
  -1   3  10       22.19       17.38      5.47 o
   0   3  10       76.04       75.42      6.67 o
   1   3  10      109.27      126.00     13.23 o
   2   3  10      131.68      114.05     12.62 o
   3   3  10      422.21      444.85     18.07 o
   4   3  10        5.92        5.72      4.05 o
   5   3  10       75.28       81.26      9.25 o
   6   3  10        1.21       -3.65      5.65 o
  -7   4  10        1.28       -7.66     15.47 o
  -6   4  10        3.43       -9.80     11.71 o
  -5   4  10       20.96       14.76      8.97 o
  -4   4  10       22.97       23.25      8.42 o
  -3   4  10       17.10       22.05      7.81 o
  -2   4  10       76.44       96.48      9.58 o
  -1   4  10       64.16       60.07      6.81 o
   0   4  10      344.62      385.02     14.46 o
   1   4  10        9.07        4.81      5.24 o
   2   4  10       80.58       82.44      8.56 o
   3   4  10       27.59       28.90      5.78 o
   4   4  10       73.01       73.63      9.22 o
   5   4  10       23.55       16.58      5.56 o
   6   4  10       12.41       15.02     10.33 o
  -7   5  10        6.31        4.51     19.93 o
  -6   5  10        3.54       -8.70      8.70 o
  -5   5  10       36.18       37.37      9.95 o
  -4   5  10        3.70       -5.60      6.76 o
  -3   5  10       65.54       84.04      9.91 o
  -2   5  10       57.79       49.05      8.15 o
  -1   5  10       51.36       80.97      7.85 o
   0   5  10      115.10       83.75      8.43 o
   1   5  10        3.15        0.62      4.86 o
   2   5  10        0.01        5.07      4.35 o
   3   5  10        9.38       13.30      7.30 o
   4   5  10       24.37       31.16      8.96 o
   5   5  10        1.56       -4.86      7.35 o
   6   5  10        7.47       13.50     10.67 o
  -6   6  10       24.34       10.34     11.19 o
  -5   6  10        1.92       -2.05      8.64 o
  -4   6  10        5.57       -3.52      7.43 o
  -3   6  10       14.78        3.97      6.96 o
  -2   6  10        3.40        0.82      5.99 o
  -1   6  10       41.06       58.25      8.12 o
   0   6  10       52.47       47.99      7.62 o
   1   6  10       71.64       64.33      7.29 o
   2   6  10      107.59       96.72      7.39 o
   3   6  10       10.77        6.60      7.34 o
   4   6  10        0.93        9.60      7.61 o
   5   6  10       55.84       50.49     13.30 o
   6   6  10       73.32       83.23     15.66 o
  -6   7  10        0.05      -10.41     10.41 o
  -5   7  10       10.30        0.87      8.75 o
  -4   7  10       47.18       34.41      9.28 o
  -3   7  10        2.88       -7.42      7.42 o
  -2   7  10        0.62       -6.11      6.11 o
  -1   7  10        1.37        7.84      6.18 o
   0   7  10        1.01        4.95      5.51 o
   1   7  10        9.03       21.30      5.22 o
   2   7  10       24.12       21.74      6.41 o
   3   7  10       12.08       11.88      7.73 o
   4   7  10      113.57      122.73     14.22 o
   5   7  10       24.51       31.37     10.66 o
   6   7  10       46.79       69.90     15.31 o
  -6   8  10       12.11        4.59     14.97 o
  -5   8  10       23.12       21.94     11.30 o
  -4   8  10        0.15       -8.08      8.08 o
  -3   8  10       14.86       11.09      8.40 o
  -2   8  10        0.41        5.85      7.20 o
  -1   8  10      335.42      368.47     16.70 o
   0   8  10        7.57        6.95      5.90 o
   1   8  10      287.47      305.41     20.43 o
   2   8  10        6.70        9.81      6.01 o
   3   8  10       61.73       68.41     11.07 o
   4   8  10       15.55       16.00      8.48 o
   5   8  10       23.17       30.36      9.95 o
   6   8  10        0.43       22.73     12.76 o
  -6   9  10        0.09      -12.10     12.10 o
  -5   9  10       10.52       -9.82      9.82 o
  -4   9  10       11.76        6.90      9.35 o
  -3   9  10       40.40       38.20     10.01 o
  -2   9  10       39.97       54.98      9.93 o
  -1   9  10      128.77      136.71     13.61 o
   0   9  10        3.38       10.08      5.90 o
   1   9  10       46.00       54.22      6.09 o
   2   9  10        0.36       -0.21      5.24 o
   3   9  10       51.97       71.87     15.08 o
   4   9  10       55.61       54.66     11.82 o
   5   9  10      163.78      197.65     26.47 o
   6   9  10        0.00        7.25     12.39 o
  -6  10  10        1.31      -14.79     14.79 o
  -5  10  10       18.53        5.01     10.81 o
  -4  10  10        3.86       -8.21      8.21 o
  -3  10  10        4.58       -0.77      8.00 o
  -2  10  10        0.47       -6.80      6.80 o
  -1  10  10      144.07      157.76     11.50 o
   0  10  10        0.43        1.88      5.02 o
   1  10  10       50.98       57.20      6.58 o
   2  10  10        3.81       -2.06      5.69 o
   3  10  10        0.12        7.27      7.29 o
   4  10  10        3.91        6.32      8.14 o
   5  10  10        1.47        2.87      8.07 o
   6  10  10       28.24       34.17     14.60 o
  -6  11  10        0.95      -11.46     14.52 o
  -5  11  10        0.30       -8.92      8.92 o
  -4  11  10       45.73       44.05     14.64 o
  -3  11  10       10.37       20.31     11.72 o
  -2  11  10       24.16       13.10      7.18 o
  -1  11  10        0.59       -4.62      5.70 o
   0  11  10        0.00       -0.25      5.00 o
   1  11  10        7.64        7.66      3.69 o
   2  11  10        1.50       -3.19      5.50 o
   3  11  10        4.77        1.63      7.00 o
   4  11  10       35.29       47.38     10.42 o
   5  11  10        0.40       -7.11      7.11 o
   6  11  10        5.95        8.89     18.89 o
  -6  12  10       15.68       13.42     13.54 o
  -5  12  10        4.71      -10.81     10.81 o
  -4  12  10        3.90        1.24      9.81 o
  -3  12  10       46.90       45.42     10.66 o
  -2  12  10        3.48        5.07      6.82 o
  -1  12  10       97.39       81.36      9.12 o
   0  12  10      109.53       99.62      9.07 o
   1  12  10       41.09       35.49      7.77 o
   2  12  10        2.41       -3.03      5.80 o
   3  12  10       14.27       25.04      9.47 o
   4  12  10       10.74        7.04      7.75 o
   5  12  10        2.87       -2.34      7.59 o
  -5  13  10       16.88       -5.08     21.63 o
  -4  13  10        0.53       -4.12     15.15 o
  -3  13  10        2.17       -7.98      7.98 o
  -2  13  10       59.78       77.14     10.16 o
  -1  13  10       12.16       15.64      7.04 o
   0  13  10        6.38        3.94      5.26 o
   1  13  10      131.28      132.91     11.63 o
   2  13  10        0.02       -4.14      5.99 o
   3  13  10        0.01        5.14      8.24 o
   4  13  10       57.97       59.61     11.55 o
   5  13  10        4.00        0.82      8.59 o
  -5  14  10       23.12        0.92     12.10 o
  -4  14  10       14.01        4.06     12.45 o
  -3  14  10        0.66       -6.78      8.51 o
  -2  14  10        2.54       11.12      7.29 o
  -1  14  10       12.38       11.92      6.68 o
   0  14  10       54.50       61.16      7.54 o
   1  14  10       11.01       -2.17      6.16 o
   2  14  10       22.50       34.31      7.82 o
   3  14  10        8.41        6.70      8.31 o
   4  14  10       14.76       19.56      8.85 o
   5  14  10        5.78        9.83      9.17 o
  -5  15  10        3.53       16.03     13.29 o
  -4  15  10       11.79       -8.02     11.72 o
  -3  15  10        9.11        1.47      9.05 o
  -2  15  10       83.15       86.91     10.59 o
  -1  15  10       17.09       13.37      6.46 o
   0  15  10       15.81        8.33      5.45 o
   1  15  10        3.89        8.53      7.01 o
   2  15  10        2.23        2.64      6.16 o
   3  15  10        0.69       -6.30      7.52 o
   4  15  10       37.31       48.33     11.63 o
  -4  16  10        1.70       -5.72     19.09 o
  -3  16  10       19.52       -1.39      8.91 o
  -2  16  10       30.05       27.23      8.29 o
  -1  16  10        8.66        7.27      6.21 o
   0  16  10       10.71        9.48      5.70 o
   1  16  10        3.92       -4.71      6.36 o
   2  16  10        0.11       -1.37      6.64 o
   3  16  10       69.48       57.20     12.24 o
   4  16  10        2.24        2.82      8.61 o
  -4  17  10       24.66        5.37     14.73 o
  -3  17  10        2.24       -5.63     10.01 o
  -2  17  10       16.79       15.87      8.03 o
  -1  17  10       42.93       40.73      7.80 o
   0  17  10        0.60       -4.96      4.96 o
   1  17  10       13.63       12.62      7.43 o
   2  17  10        7.29       13.63      7.53 o
   3  17  10       14.39       23.20      9.47 o
   4  17  10        5.71        9.14      8.74 o
  -3  18  10       11.43       -1.91     16.04 o
  -2  18  10        0.01       -6.99      6.99 o
  -1  18  10       17.14       20.46      7.36 o
   0  18  10       10.53        1.55      7.49 o
   1  18  10        8.00        4.17      7.24 o
   2  18  10       28.30       19.90      8.07 o
   3  18  10        0.46       -1.51      7.54 o
  -3  19  10        7.98       -9.73     10.20 o
  -2  19  10       39.34       30.48      9.52 o
  -1  19  10        0.13       -6.61      6.61 o
   0  19  10        3.80        0.22      7.75 o
   1  19  10        4.12        6.19      7.72 o
   2  19  10       11.77       14.03      7.68 o
   3  19  10        3.47      -11.11     11.11 o
  -2  20  10        2.27       -7.62      8.18 o
  -1  20  10       16.44       18.49      7.81 o
   0  20  10      102.92      123.54     14.32 o
   1  20  10       40.86       42.02     11.13 o
   2  20  10       50.08       59.48     11.54 o
   0  21  10       19.01       26.18     12.28 o
  -5   0  11        0.86        8.85     21.14 o
  -3   0  11       50.22       53.64     13.44 o
  -1   0  11      156.10      189.81     65.76 o
   1   0  11       21.88       13.21     11.08 o
   3   0  11      186.20      190.60     14.92 o
   5   0  11       58.34       80.23     13.85 o
  -6   1  11       18.11        6.19     14.90 o
  -5   1  11       14.25       -7.57      8.47 o
  -4   1  11       10.22        3.26      8.88 o
  -3   1  11       29.34       20.15      9.07 o
  -2   1  11       14.49        3.84      7.64 o
  -1   1  11        0.13       10.97      8.65 o
   0   1  11        4.13       12.94      8.25 o
   1   1  11      244.60      296.20     38.61 o
   2   1  11       88.99       96.23      9.64 o
   3   1  11      135.19      140.18     10.58 o
   4   1  11       30.32       29.38      5.88 o
   5   1  11       12.40        8.50      6.04 o
   6   1  11       12.03        3.53      9.91 o
  -6   2  11        2.45       -9.66     16.08 o
  -5   2  11       17.56        4.29     22.13 o
  -4   2  11       81.22       64.10     11.94 o
  -3   2  11       29.20       29.80      9.40 o
  -2   2  11        8.04       -6.82      6.82 o
  -1   2  11       21.85       37.58      9.97 o
   0   2  11       53.93       48.13      9.99 o
   1   2  11       36.90       45.88      8.98 o
   2   2  11       21.35       20.66      6.62 o
   3   2  11       48.16       61.81      9.46 o
   4   2  11      128.59      151.83     10.71 o
   5   2  11        4.26        2.89      5.43 o
   6   2  11       19.44       20.72     13.43 o
  -6   3  11        0.72      -16.31     16.31 o
  -5   3  11       16.49        0.99     16.42 o
  -4   3  11        0.18       -2.69      9.24 o
  -3   3  11        0.30        1.92      7.88 o
  -2   3  11        0.05       -5.45      7.20 o
  -1   3  11        1.58        1.81      6.60 o
   0   3  11      108.45      135.09     18.09 o
   1   3  11       49.29       50.83      8.53 o
   2   3  11      147.75      143.23     14.54 o
   3   3  11        0.23       -4.76      4.76 o
   4   3  11        9.64       10.59      5.46 o
   5   3  11        0.34        0.08      7.19 o
   6   3  11       39.51       29.27     25.56 o
  -6   4  11        0.24       -2.90     16.05 o
  -5   4  11        0.29      -10.03     11.19 o
  -4   4  11        0.05       -4.85      9.42 o
  -3   4  11        0.65       -6.45      7.94 o
  -2   4  11       16.88       14.05      8.06 o
  -1   4  11       32.15       11.15      7.43 o
   0   4  11        7.59       13.58      6.62 o
   1   4  11        0.12        0.46      5.51 o
   2   4  11       45.29       36.26      6.99 o
   3   4  11       37.36       46.18      6.36 o
   4   4  11        1.69       12.20      8.20 o
   5   4  11       76.89       69.33     11.31 o
  -6   5  11        5.90       -8.12     16.19 o
  -5   5  11        2.76       -4.72     14.11 o
  -4   5  11       40.15       19.39     10.98 o
  -3   5  11       27.70       24.96      9.52 o
  -2   5  11       42.91       30.63      9.02 o
  -1   5  11       13.14       13.99      7.59 o
   0   5  11        1.79        3.12      6.25 o
   1   5  11       29.36       29.63      7.19 o
   2   5  11        7.28        8.11      5.42 o
   3   5  11        0.04       -2.19      6.47 o
   4   5  11        0.43       -6.37      7.14 o
   5   5  11        6.70        2.48      8.24 o
  -6   6  11        1.69      -10.80     10.80 o
  -5   6  11        0.10       -9.99      9.99 o
  -4   6  11       21.51        2.16     10.79 o
  -3   6  11       15.33       11.63      8.95 o
  -2   6  11       15.98       18.35      8.34 o
  -1   6  11        0.43       -0.05      6.66 o
   0   6  11        0.01       -3.23      6.00 o
   1   6  11       12.16        8.05      6.00 o
   2   6  11        0.74       -0.94      4.49 o
   3   6  11       34.07       38.99      9.52 o
   4   6  11        6.46        9.53      8.27 o
   5   6  11       78.03       87.99     12.95 o
  -5   7  11        3.72       -8.95     10.34 o
  -4   7  11        7.15       -8.02      8.02 o
  -3   7  11        5.13        0.87      7.98 o
  -2   7  11        2.06        6.05      7.56 o
  -1   7  11       12.95       19.04      7.72 o
   0   7  11       16.96       17.81      6.53 o
   1   7  11       35.47       55.45      9.62 o
   2   7  11       24.38       11.66      7.85 o
   3   7  11        6.35       12.74      8.17 o
   4   7  11       11.62       14.10      8.80 o
   5   7  11       11.46       10.76      8.86 o
  -5   8  11        0.38       -8.66      8.66 o
  -4   8  11        1.76       -8.59      8.59 o
  -3   8  11       20.49       14.37      9.40 o
  -2   8  11       50.55       45.77      9.83 o
  -1   8  11       58.01       61.44      8.78 o
   0   8  11       20.30        7.43      5.88 o
   1   8  11       34.41       39.30      7.03 o
   2   8  11        9.86        2.95      7.86 o
   3   8  11        1.98       10.92      8.16 o
   4   8  11       29.69       31.21      9.82 o
   5   8  11        3.16        6.84      8.83 o
  -5   9  11        1.48      -10.34     10.77 o
  -4   9  11       22.27        3.56     10.02 o
  -3   9  11        8.87        5.13      8.69 o
  -2   9  11       12.56        6.86      9.32 o
  -1   9  11        7.61        0.72      6.02 o
   0   9  11       73.88       73.53      8.84 o
   1   9  11       13.26        3.92      5.08 o
   2   9  11       78.77       62.77     15.03 o
   3   9  11        0.52       -6.58      6.58 o
   4   9  11       39.08       35.55     10.72 o
   5   9  11        3.63       -5.45      8.36 o
  -5  10  11        0.93      -10.21     10.21 o
  -4  10  11        7.09       -5.74      9.45 o
  -3  10  11        4.17       15.49      9.14 o
  -2  10  11       60.06       85.31     11.73 o
  -1  10  11        0.24       -1.98      6.03 o
   0  10  11       90.99       86.58      8.85 o
   1  10  11        1.51       -3.11      7.13 o
   2  10  11        3.32        8.45      7.99 o
   3  10  11        0.14        1.52      7.90 o
   4  10  11       36.78       48.44     11.13 o
   5  10  11       10.84        8.57      9.52 o
  -5  11  11        1.49      -11.51     11.51 o
  -4  11  11        6.07       -6.74     10.22 o
  -3  11  11        0.36       -7.86      7.86 o
  -2  11  11        8.09       13.04      8.95 o
  -1  11  11       52.30       80.61      9.80 o
   0  11  11       15.29       23.46      6.81 o
   1  11  11       15.83       14.60      8.79 o
   2  11  11        0.10       -1.60      7.46 o
   3  11  11        6.34        4.81      7.76 o
   4  11  11        0.42       -6.02      7.49 o
  -4  12  11        3.88       -9.41      9.41 o
  -3  12  11       25.82       27.14     10.52 o
  -2  12  11        5.36       -6.62      7.87 o
  -1  12  11        2.03       -3.36      6.09 o
   0  12  11        5.16        1.49      6.01 o
   1  12  11        3.86        6.84      7.41 o
   2  12  11        0.45       -3.46      7.69 o
   3  12  11       58.51       45.11     10.93 o
   4  12  11        5.63        4.86      9.05 o
  -4  13  11        4.70      -12.61     12.61 o
  -3  13  11       11.54       14.33      9.93 o
  -2  13  11        8.16       12.20      9.17 o
  -1  13  11        8.21       15.89      8.56 o
   0  13  11        1.95        3.33      5.83 o
   1  13  11       34.40       27.21      9.11 o
   2  13  11       16.61       11.66      8.82 o
   3  13  11       20.08       27.00     10.46 o
   4  13  11        8.92       10.99      9.37 o
  -4  14  11        3.92       -9.83      9.83 o
  -3  14  11       13.08        5.57      9.51 o
  -2  14  11       16.81       16.16      8.29 o
  -1  14  11      100.62      127.76     16.97 o
   0  14  11        1.04       -2.69      5.45 o
   1  14  11       26.76       28.48      9.05 o
   2  14  11        3.55        1.08      7.84 o
   3  14  11        2.65        6.89      8.61 o
  -3  15  11       58.54       40.71     16.34 o
  -2  15  11        0.03       -5.44      7.16 o
  -1  15  11       17.09       19.66      7.52 o
   0  15  11       19.79       12.24      7.91 o
   1  15  11        0.70        0.59      8.03 o
   2  15  11        6.98       -8.08      8.08 o
   3  15  11       20.13       12.65      9.26 o
  -3  16  11        4.78      -10.21     10.21 o
  -2  16  11        8.13        2.85      9.77 o
  -1  16  11        0.14       -5.43      6.57 o
   0  16  11        8.61       -2.31      7.85 o
   1  16  11        1.85        0.84      7.91 o
   2  16  11        0.20       -1.17      8.95 o
   3  16  11        1.37        0.55     11.39 o
  -2  17  11        1.03       -5.05      9.92 o
  -1  17  11        0.04        0.44      7.19 o
   0  17  11        1.40        3.31      8.04 o
   1  17  11        9.19       15.69      9.16 o
   2  17  11       14.95       12.52      9.83 o
  -1  18  11       44.51       47.28     11.74 o
   0  18  11       15.75        3.16      8.23 o
   1  18  11        7.46       -3.74     10.70 o
  -4   0  12       19.77        3.94     16.62 o
  -2   0  12        5.23        4.08     17.41 o
   0   0  12        2.46       -0.07     10.59 o
   2   0  12      177.72      216.96     44.64 o
   4   0  12       50.42       60.26     13.65 o
  -5   1  12        0.01      -19.36     19.36 o
  -4   1  12        0.29      -10.30     10.30 o
  -3   1  12        3.25       -1.57      9.86 o
  -2   1  12        0.25       -8.42      8.42 o
  -1   1  12        7.37       -5.02      7.74 o
   0   1  12       10.04        3.35      8.37 o
   1   1  12        8.85        7.92      8.22 o
   2   1  12        2.91        9.37      6.37 o
   3   1  12        8.23        3.22      5.86 o
   4   1  12        1.99       -1.88      5.39 o
  -5   2  12        2.66       -6.98     21.86 o
  -4   2  12       24.12        5.63     12.25 o
  -3   2  12       41.13       16.33     11.46 o
  -2   2  12        4.27        4.61      9.29 o
  -1   2  12        1.34       -7.81      7.81 o
   0   2  12       12.09       -0.01      8.19 o
   1   2  12        3.83       13.86      8.50 o
   2   2  12       36.47       37.45      7.74 o
   3   2  12       21.24       22.98      6.79 o
   4   2  12        8.10        3.31      5.76 o
  -5   3  12        0.55      -19.63     19.63 o
  -4   3  12       22.48       13.23     13.42 o
  -3   3  12        9.65       -2.48     10.33 o
  -2   3  12        3.12       -4.85      8.99 o
  -1   3  12        0.07       -4.83      8.52 o
   0   3  12        0.15       -2.85      7.81 o
   1   3  12        1.01       -2.76      6.15 o
   2   3  12       10.84        6.27      6.34 o
   3   3  12       26.98       18.84      8.67 o
   4   3  12        6.59        4.17      7.84 o
  -5   4  12        7.39      -14.44     14.44 o
  -4   4  12        1.18      -11.76     11.76 o
  -3   4  12        0.20       -9.24      9.24 o
  -2   4  12        2.90       -2.46      9.83 o
  -1   4  12        2.48        3.76      9.02 o
   0   4  12        0.89       -4.86      7.85 o
   1   4  12       86.26      106.18     12.66 o
   2   4  12        0.01        5.05      6.13 o
   3   4  12       68.65       57.65     10.86 o
   4   4  12        8.16       15.57      8.41 o
  -4   5  12        2.86      -10.53     10.53 o
  -3   5  12        0.18       -1.38     10.44 o
  -2   5  12       43.72       45.98     12.66 o
  -1   5  12        1.66       -1.02      8.62 o
   0   5  12        6.88        7.73      8.38 o
   1   5  12        7.35       -2.90      5.68 o
   2   5  12        6.74       -0.10      6.92 o
   3   5  12       10.36       13.50      8.66 o
   4   5  12       66.40       57.05     11.36 o
  -4   6  12        3.30       -5.71     12.73 o
  -3   6  12       24.74       19.94     11.49 o
  -2   6  12        0.15        2.60      9.43 o
  -1   6  12       37.25       37.82     11.76 o
   0   6  12       44.58       46.63      9.09 o
   1   6  12        4.82       -5.60      5.60 o
   2   6  12       35.30       32.35      9.89 o
   3   6  12        1.48        3.21      7.89 o
   4   6  12       11.35       14.16      9.27 o
  -4   7  12       12.20       10.72     12.31 o
  -3   7  12        0.00      -10.39     10.39 o
  -2   7  12       10.55        8.81     10.22 o
  -1   7  12        0.09       -5.82      8.14 o
   0   7  12       14.82       14.88      7.29 o
   1   7  12        8.56        7.56      6.39 o
   2   7  12        2.30       -0.56      7.96 o
   3   7  12       35.72       38.99     10.69 o
   4   7  12       16.02       19.04      9.50 o
  -4   8  12        0.25      -11.89     11.89 o
  -3   8  12        2.36        1.93     10.99 o
  -2   8  12       18.60        8.16      9.81 o
  -1   8  12        1.38        4.05      8.87 o
   0   8  12        0.25       -2.78      6.24 o
   1   8  12        1.17        5.47      8.13 o
   2   8  12        7.14       10.60      8.52 o
   3   8  12        0.97       -4.62      8.82 o
   4   8  12       19.58       21.85     10.44 o
  -4   9  12        1.96       -9.87      9.87 o
  -3   9  12        2.76       -9.82      9.82 o
  -2   9  12        1.89        5.84     10.13 o
  -1   9  12       86.94       90.38     13.09 o
   0   9  12       16.60       20.92      7.54 o
   1   9  12       11.67        6.30      9.23 o
   2   9  12        2.98       -5.90      8.38 o
   3   9  12        0.09        4.47      8.63 o
  -3  10  12       11.80       10.84     11.87 o
  -2  10  12       10.36       -2.39      9.81 o
  -1  10  12        0.02        6.71      7.47 o
   0  10  12        1.15       -3.65      6.45 o
   1  10  12       26.73       33.50     10.83 o
   2  10  12        1.37       -1.07      9.01 o
   3  10  12       56.24       62.26     12.27 o
  -3  11  12        4.17       -8.95      8.95 o
  -2  11  12        9.92        7.92     10.50 o
  -1  11  12       18.83       10.47      8.92 o
   0  11  12        7.37        2.70      6.85 o
   1  11  12        6.04       -1.59      9.38 o
   2  11  12        1.60       11.10      8.73 o
   3  11  12        5.46       12.91      9.99 o
  -3  12  12        0.07       -3.19     12.67 o
  -2  12  12        0.08       -8.42      9.16 o
  -1  12  12        0.32        8.60      8.34 o
   0  12  12       35.24       32.56     11.67 o
   1  12  12        1.92       -1.31      8.14 o
   2  12  12       45.30       44.21     12.14 o
  -2  13  12       21.72       17.16     15.45 o
  -1  13  12        0.47       -6.39      7.56 o
   0  13  12       55.55       47.34     12.72 o
   1  13  12        0.47        2.20      9.53 o
   2  13  12        3.85        6.52      9.50 o
  -2  14  12       22.45       -3.70     24.82 o
  -1  14  12        1.11       -7.35      7.35 o
   0  14  12        4.52       -4.77      9.33 o
   1  14  12        3.77        5.07     11.18 o
   0  15  12        0.80       -9.04     13.29 o
  -3   0  13        0.21       -8.00     14.50 o
  -1   0  13       16.18       -9.77     12.30 o
   1   0  13       29.90       10.48     14.45 o
   3   0  13       18.59        6.88     11.12 o
  -3   1  13        6.06       -1.37     11.33 o
  -2   1  13        1.98       -9.15      9.15 o
  -1   1  13        2.32       -5.24      9.04 o
   0   1  13        0.27       -8.26      8.26 o
   1   1  13       12.30       16.38      9.11 o
   2   1  13        0.42       -2.41      7.67 o
   3   1  13        3.60       12.15      7.55 o
  -3   2  13       15.37       13.16     11.98 o
  -2   2  13        5.68       -6.72     10.28 o
  -1   2  13        1.07       -1.04      9.26 o
   0   2  13        4.22       -2.32      9.01 o
   1   2  13        3.86        0.03      8.56 o
   2   2  13        0.12       -4.01      7.69 o
   3   2  13        0.00       -3.54     13.49 o
  -3   3  13        0.21        1.38     11.89 o
  -2   3  13       22.39        4.95     13.85 o
  -1   3  13        3.59       -8.55      8.55 o
   0   3  13        2.12        0.96      9.19 o
   1   3  13        3.56       -7.90      7.90 o
   2   3  13       15.62       15.97      8.62 o
   3   3  13        1.49        6.00     14.76 o
  -3   4  13        4.67        1.64     12.01 o
  -2   4  13       14.26        4.12     10.32 o
  -1   4  13        1.61       -4.49      9.39 o
   0   4  13       31.33       16.21     10.59 o
   1   4  13        3.93       -1.55      8.12 o
   2   4  13        5.73       12.09      9.02 o
  -3   5  13        4.56      -11.05     19.90 o
  -2   5  13        0.16        0.07     10.74 o
  -1   5  13        4.94       -8.39      9.02 o
   0   5  13       10.69        6.45      8.98 o
   1   5  13        0.04       -6.14      6.14 o
   2   5  13       32.49       48.01     11.66 o
  -2   6  13       16.20       -1.05     10.44 o
  -1   6  13       11.99       -5.45      9.57 o
   0   6  13        2.39       -6.52      7.56 o
   1   6  13       10.32       13.23      9.37 o
   2   6  13        3.28        5.31      9.22 o
  -2   7  13        0.30       -7.73     10.52 o
  -1   7  13        0.14        3.14      9.44 o
   0   7  13        9.33        5.77      8.98 o
   1   7  13        8.67       -2.13      8.47 o
   2   7  13        7.41       -7.17     11.28 o
  -2   8  13        0.00       -3.97     10.68 o
  -1   8  13        4.38        0.66      9.80 o
   0   8  13        2.06       -4.08      8.01 o
   1   8  13        5.91        5.16      9.12 o
  -1   9  13        0.89       -2.98      9.19 o
   0   9  13       10.98       -7.46      8.97 o
   1   9  13        1.32       -2.60     12.19 o
   0  10  13       18.80        0.04     17.04 o
 
